# Supplementary material for: Redescriptions and lectotype designations of Central American species of Phaenonotum Sharp (Coleoptera, Hydrophilidae) based on the type material from the David Sharp collection
Source: Zookeys. 2016 Apr 11;(579):83–98. doi: 10.3897/zookeys.579.7748 (PMC4829970; doi:10.3897/zookeys.579.7748)
Supplement: XML Treatment for Phaenonotum apicale [file zookeys.579.7748-treatment1.xml]

<!DOCTYPE tp:taxon-treatment
  PUBLIC "-//TaxonX//DTD Taxonomic Treatment Publishing DTD v0 20100105//EN" "tax-treatment-NSO.dtd">
<tp:taxon-treatment xmlns:tp="http://www.plazi.org/taxpub"><tp:treatment-meta><kwd-group><label>Taxon classification</label><kwd><named-content content-type="kingdom">Animalia</named-content></kwd><kwd><named-content content-type="order">Coleoptera</named-content></kwd><kwd><named-content content-type="family">Hydrophilidae</named-content></kwd></kwd-group><mixed-citation publication-type="journal"><person-group><name><surname>Deler-Hernández</surname><given-names>Albert</given-names></name><name><surname>Fikáček</surname><given-names>Martin</given-names></name></person-group><article-title>Redescriptions and lectotype designations of Central American species of <italic><tp:taxon-name><tp:taxon-name-part taxon-name-part-type="genus">Phaenonotum</tp:taxon-name-part></tp:taxon-name></italic> Sharp (<tp:taxon-name><tp:taxon-name-part taxon-name-part-type="order">Coleoptera</tp:taxon-name-part></tp:taxon-name>, <tp:taxon-name><tp:taxon-name-part taxon-name-part-type="family">Hydrophilidae</tp:taxon-name-part></tp:taxon-name>) based on the type material from the David Sharp collection</article-title><source>Zookeys</source><day>11</day><month>4</month><year>2016</year><volume>2016</volume><issue>579</issue><fpage>83</fpage><lpage>98</lpage><pub-id pub-id-type="doi">10.3897/zookeys.579.7748</pub-id></mixed-citation></tp:treatment-meta><tp:nomenclature><tp:taxon-name>
            <tp:taxon-name-part taxon-name-part-type="genus">Phaenonotum</tp:taxon-name-part>
            <tp:taxon-name-part taxon-name-part-type="species">apicale</tp:taxon-name-part>
          </tp:taxon-name><tp:taxon-authority>Sharp, 1882</tp:taxon-authority><xref ref-type="fig" rid="F1">Figures 1a</xref><xref ref-type="fig" rid="F2">, 2a</xref><xref ref-type="fig" rid="F3">, 3a</xref><xref ref-type="fig" rid="F4">, 4a</xref><tp:nomenclature-citation-list><tp:nomenclature-citation><tp:taxon-name><tp:taxon-name-part taxon-name-part-type="genus">Phaenonotum</tp:taxon-name-part> <tp:taxon-name-part taxon-name-part-type="species">apicale</tp:taxon-name-part></tp:taxon-name><comment> Sharp, 1882: 98.</comment></tp:nomenclature-citation></tp:nomenclature-citation-list></tp:nomenclature><tp:treatment-sec sec-type="type material"><title>Type material examined.</title><p>
            <bold><named-content xmlns:xlink="http://www.w3.org/1999/xlink" content-type="dwc:typeStatus" xlink:type="simple">Lectotype</named-content> (hereby designated)</bold>: male (<abbrev xmlns:xlink="http://www.w3.org/1999/xlink" content-type="institution" xlink:title="The Natural History Museum, London, U.K. M. Barclay" xlink:type="simple">BMNH</abbrev>): “<tp:taxon-name><tp:taxon-name-part taxon-name-part-type="genus">Phaenonotum</tp:taxon-name-part></tp:taxon-name> / <tp:taxon-name><tp:taxon-name-part taxon-name-part-type="species">apicale</tp:taxon-name-part></tp:taxon-name> Var. / D.S. / Guatemala City. / 5000 ft. Salvin. // Guatemala City. Champion. // B.C.A. I. 2. / <tp:taxon-name><tp:taxon-name-part taxon-name-part-type="genus">Phaenonotum</tp:taxon-name-part></tp:taxon-name> / <tp:taxon-name><tp:taxon-name-part taxon-name-part-type="species">apicale</tp:taxon-name-part></tp:taxon-name>, Sharp. // Sharp Coll. 1905.-313.” The specimen was re-mounted to a new label, with abdomen glued separately and aedeagus embedded in Euparal slide attached below the specimen. <bold><named-content xmlns:xlink="http://www.w3.org/1999/xlink" content-type="dwc:typeStatus" xlink:type="simple">Paralectotype</named-content></bold>: female (<abbrev xmlns:xlink="http://www.w3.org/1999/xlink" content-type="institution" xlink:title="The Natural History Museum, London, U.K. M. Barclay" xlink:type="simple">BMNH</abbrev>): “<tp:taxon-name><tp:taxon-name-part taxon-name-part-type="genus">Phaenonotum</tp:taxon-name-part></tp:taxon-name> / <tp:taxon-name><tp:taxon-name-part taxon-name-part-type="species">apicale</tp:taxon-name-part></tp:taxon-name> / Type / D.S. / Chontales, Nicaragua / Janson. // Chontales, / Nicaragua. / Janson. // B.C.A. Col. I. 2. / <tp:taxon-name><tp:taxon-name-part taxon-name-part-type="genus">Phaenonotum</tp:taxon-name-part></tp:taxon-name> / <tp:taxon-name><tp:taxon-name-part taxon-name-part-type="species">apicale</tp:taxon-name-part></tp:taxon-name>, / Sharp. // Sharp Coll. / 1905.-313.”.</p></tp:treatment-sec><tp:treatment-sec sec-type="material"><title>Other material examined.</title><p>
            <named-content xmlns:xlink="http://www.w3.org/1999/xlink" content-type="specimen-count" xlink:type="simple">1 unsexed specimen</named-content> (<abbrev xmlns:xlink="http://www.w3.org/1999/xlink" content-type="institution" xlink:title="The Natural History Museum, London, U.K. M. Barclay" xlink:type="simple">BMNH</abbrev>): “<tp:taxon-name><tp:taxon-name-part taxon-name-part-type="genus">Phaenonotum</tp:taxon-name-part></tp:taxon-name> / <tp:taxon-name><tp:taxon-name-part taxon-name-part-type="species">apicale</tp:taxon-name-part></tp:taxon-name> Var.? / David. Chiriqui / Champion // David, / Panama / Champion. // B.C.A. Col. I. 2. / <tp:taxon-name><tp:taxon-name-part taxon-name-part-type="genus">Phaenonotum</tp:taxon-name-part></tp:taxon-name> / <tp:taxon-name><tp:taxon-name-part taxon-name-part-type="species">apicale</tp:taxon-name-part></tp:taxon-name>, / Sharp. // Sharp Coll. / 1905.-313.”; <named-content xmlns:xlink="http://www.w3.org/1999/xlink" content-type="specimen-count" xlink:type="simple">1 unsexed specimen</named-content> (<abbrev xmlns:xlink="http://www.w3.org/1999/xlink" content-type="institution" xlink:title="The Natural History Museum, London, U.K. M. Barclay" xlink:type="simple">BMNH</abbrev>): “Cuernavaca, / Morelos. / Hoge. // B.C.A. Col. I. 2. / <tp:taxon-name><tp:taxon-name-part taxon-name-part-type="genus">Phaenonotum</tp:taxon-name-part></tp:taxon-name> / <tp:taxon-name><tp:taxon-name-part taxon-name-part-type="species">apicale</tp:taxon-name-part></tp:taxon-name>, / Sharp. // <tp:taxon-name><tp:taxon-name-part taxon-name-part-type="species">apicale</tp:taxon-name-part></tp:taxon-name> / var, [hand written]”; <named-content xmlns:xlink="http://www.w3.org/1999/xlink" content-type="specimen-count" xlink:type="simple">1 unsexed specimens</named-content> (<abbrev xmlns:xlink="http://www.w3.org/1999/xlink" content-type="institution" xlink:title="The Natural History Museum, London, U.K. M. Barclay" xlink:type="simple">BMNH</abbrev>): “Tejupilco, Mex. / Temescaltepec / <named-content xmlns:xlink="http://www.w3.org/1999/xlink" content-type="date" xlink:type="simple">18.vi.1933</named-content> [hand written] // H. E. Hilton, / R. L. Usinger / Collectors”; male (<abbrev xmlns:xlink="http://www.w3.org/1999/xlink" content-type="institution" xlink:title="The Natural History Museum, London, U.K. M. Barclay" xlink:type="simple">BMNH</abbrev>): “Tejupilco, Mex. / Temescaltepec / <named-content xmlns:xlink="http://www.w3.org/1999/xlink" content-type="date" xlink:type="simple">18.vi.1933</named-content> [hand written] // H. E. Hilton, / R. L. Usinger / Collectors // <tp:taxon-name><tp:taxon-name-part taxon-name-part-type="genus">Phaenonotum</tp:taxon-name-part></tp:taxon-name> [hand written] / <tp:taxon-name><tp:taxon-name-part taxon-name-part-type="species">apicale</tp:taxon-name-part></tp:taxon-name> Sharp [hand written] / J. Balfour-Brown det.”.</p></tp:treatment-sec><tp:treatment-sec sec-type="Type locality"><title>Type locality</title><p>(following lectotype designation). Guatemala City, 5000 feet [= 1525 m a.s.l.], Guatemala.</p></tp:treatment-sec><tp:treatment-sec sec-type="Redescription"><title>Redescription.</title><p>Habitus as in Figs <xref ref-type="fig" rid="F1">1a</xref> and <xref ref-type="fig" rid="F2">2a</xref>. Body length 2.9–3.2 mm (lectotype: 2.9 mm). Body form oval in dorsal view (Fig. <xref ref-type="fig" rid="F1">1a</xref>), elytra uniformly convex in lateral view (Fig. <xref ref-type="fig" rid="F2">2a</xref>). Dorsal surface dark brown (Fig. <xref ref-type="fig" rid="F1">1a</xref>). Antennae and maxillary palpi testaceous. Ventral surface reddish. Leg reddish, tarsomeres yellowish. Head and pronotum with fine and sparse punctures. Elytral punctation strongly impressed, coarser than pronotal and head punctation. Pronotum wider than long and convex. Epipleura very broad throughout. Meso- and metaventral processes fused into a common keel; mesoventral process arrow-head shaped with a distinct hood, as wide as metaventral process basally, metaventral process slender, parallel-sided, length of metaventrite medially (including metaventral process) ca. four times longer than mesoventral process; metathoracic discrimen indistinct (Fig. <xref ref-type="fig" rid="F3">3a</xref>). Profemora with long sparse pubescence in basal 0.75. Meso- and metafemora with very sparse and short pubescence only. All tarsi with long setae on ventral surface. Aedeagus (Fig. <xref ref-type="fig" rid="F4">4a</xref>) 0.4 mm long, with median lobe reaching apices of parameres; basal portion of median lobe angulate laterally, apical portion strongly narrowing; shape of the gonopore oval. Parameres wide and curved in median region. Phallobase not examined in detail.</p><fig id="F1" position="float" orientation="portrait"><label>Figure 1.</label><caption><p>Habitus of type specimens (dorsal view) and original type labels. <bold>a</bold> <italic><tp:taxon-name><tp:taxon-name-part taxon-name-part-type="genus">Phaenonotum</tp:taxon-name-part> <tp:taxon-name-part taxon-name-part-type="species">apicale</tp:taxon-name-part></tp:taxon-name></italic> Sharp (lectotype) <bold>b</bold> <italic><tp:taxon-name><tp:taxon-name-part taxon-name-part-type="genus">Phaenonotum</tp:taxon-name-part> <tp:taxon-name-part taxon-name-part-type="species">collare</tp:taxon-name-part></tp:taxon-name></italic> Sharp (lectotype) <bold>c</bold> <italic><tp:taxon-name><tp:taxon-name-part taxon-name-part-type="genus">Phaenonotum</tp:taxon-name-part> <tp:taxon-name-part taxon-name-part-type="species">dubium</tp:taxon-name-part></tp:taxon-name></italic> Sharp (lectotype) <bold>d</bold> <italic><tp:taxon-name><tp:taxon-name-part taxon-name-part-type="genus">Phaenonotum</tp:taxon-name-part> <tp:taxon-name-part taxon-name-part-type="species">laevicolle</tp:taxon-name-part></tp:taxon-name></italic> Sharp (lectotype) <bold>e</bold> <italic><tp:taxon-name><tp:taxon-name-part taxon-name-part-type="genus">Phaenonotum</tp:taxon-name-part> <tp:taxon-name-part taxon-name-part-type="species">rotundulum</tp:taxon-name-part></tp:taxon-name></italic> Sharp (lectotype) <bold>f</bold> <italic><tp:taxon-name><tp:taxon-name-part taxon-name-part-type="genus">Phaenonotum</tp:taxon-name-part> <tp:taxon-name-part taxon-name-part-type="species">tarsale</tp:taxon-name-part></tp:taxon-name></italic> Sharp (lectotype).</p></caption><graphic xmlns:xlink="http://www.w3.org/1999/xlink" xlink:href="zookeys-579-083-g001.jpg" position="float" orientation="portrait" xlink:type="simple" id="oo_84578.jpg"/></fig><fig id="F2" position="float" orientation="portrait"><label>Figure 2.</label><caption><p>Habitus (lateral view). <bold>a</bold> <italic><tp:taxon-name><tp:taxon-name-part taxon-name-part-type="genus">Phaenonotum</tp:taxon-name-part> <tp:taxon-name-part taxon-name-part-type="species">apicale</tp:taxon-name-part></tp:taxon-name></italic> Sharp (lectotype) <bold>b</bold> <italic><tp:taxon-name><tp:taxon-name-part taxon-name-part-type="genus">Phaenonotum</tp:taxon-name-part> <tp:taxon-name-part taxon-name-part-type="species">collare</tp:taxon-name-part></tp:taxon-name></italic> Sharp (lectotype) <bold>c</bold> <italic><tp:taxon-name><tp:taxon-name-part taxon-name-part-type="genus">Phaenonotum</tp:taxon-name-part> <tp:taxon-name-part taxon-name-part-type="species">laevicolle</tp:taxon-name-part></tp:taxon-name></italic> Sharp (lectotype) <bold>d</bold> <italic><tp:taxon-name><tp:taxon-name-part taxon-name-part-type="genus">Phaenonotum</tp:taxon-name-part> <tp:taxon-name-part taxon-name-part-type="species">rotundulum</tp:taxon-name-part></tp:taxon-name></italic> Sharp (lectotype) <bold>e</bold> <italic><tp:taxon-name><tp:taxon-name-part taxon-name-part-type="genus">Phaenonotum</tp:taxon-name-part> <tp:taxon-name-part taxon-name-part-type="species">tarsale</tp:taxon-name-part></tp:taxon-name></italic> Sharp (lectotype).</p></caption><graphic xmlns:xlink="http://www.w3.org/1999/xlink" xlink:href="zookeys-579-083-g002.jpg" position="float" orientation="portrait" xlink:type="simple" id="oo_84579.jpg"/></fig><fig id="F3" position="float" orientation="portrait"><label>Figure 3.</label><caption><p>Meso-metaventral process. <bold>a</bold> <italic><tp:taxon-name><tp:taxon-name-part taxon-name-part-type="genus">Phaenonotum</tp:taxon-name-part> <tp:taxon-name-part taxon-name-part-type="species">apicale</tp:taxon-name-part></tp:taxon-name></italic> Sharp (Lectotype) <bold>b</bold> <italic><tp:taxon-name><tp:taxon-name-part taxon-name-part-type="genus">Phaenonotum</tp:taxon-name-part> <tp:taxon-name-part taxon-name-part-type="species">collare</tp:taxon-name-part></tp:taxon-name></italic> Sharp (Lectotype) <bold>c</bold> <italic><tp:taxon-name><tp:taxon-name-part taxon-name-part-type="genus">Phaenonotum</tp:taxon-name-part> <tp:taxon-name-part taxon-name-part-type="species">laevicolle</tp:taxon-name-part></tp:taxon-name></italic> Sharp (Lectotype) <bold>d</bold> <italic><tp:taxon-name><tp:taxon-name-part taxon-name-part-type="genus">Phaenonotum</tp:taxon-name-part> <tp:taxon-name-part taxon-name-part-type="species">rotumdulum</tp:taxon-name-part></tp:taxon-name></italic> Sharp (Lectotype) <bold>e</bold> <italic><tp:taxon-name><tp:taxon-name-part taxon-name-part-type="genus">Phaenonotum</tp:taxon-name-part> <tp:taxon-name-part taxon-name-part-type="species">tarsale</tp:taxon-name-part></tp:taxon-name></italic> Sharp (Lectotype) <bold>f</bold> <italic><tp:taxon-name><tp:taxon-name-part taxon-name-part-type="genus">Phaenonotum</tp:taxon-name-part> <tp:taxon-name-part taxon-name-part-type="species">exstriatum</tp:taxon-name-part></tp:taxon-name></italic> (Say).</p></caption><graphic xmlns:xlink="http://www.w3.org/1999/xlink" xlink:href="zookeys-579-083-g003.jpg" position="float" orientation="portrait" xlink:type="simple" id="oo_84580.jpg"/></fig><fig id="F4" position="float" orientation="portrait"><label>Figure 4.</label><caption><p>Aedeagus. <bold>a</bold> <italic><tp:taxon-name><tp:taxon-name-part taxon-name-part-type="genus">Phaenonotum</tp:taxon-name-part> <tp:taxon-name-part taxon-name-part-type="species">apicale</tp:taxon-name-part></tp:taxon-name></italic> Sharp (Lectotype) <bold>b</bold> <italic><tp:taxon-name><tp:taxon-name-part taxon-name-part-type="genus">Phaenonotum</tp:taxon-name-part> <tp:taxon-name-part taxon-name-part-type="species">collare</tp:taxon-name-part></tp:taxon-name></italic> Sharp (Lectotype) <bold>c</bold> <italic><tp:taxon-name><tp:taxon-name-part taxon-name-part-type="genus">Phaenonotum</tp:taxon-name-part> <tp:taxon-name-part taxon-name-part-type="species">dubium</tp:taxon-name-part></tp:taxon-name></italic> Sharp (Lectotype) <bold>d</bold> <italic><tp:taxon-name><tp:taxon-name-part taxon-name-part-type="genus">Phaenonotum</tp:taxon-name-part> <tp:taxon-name-part taxon-name-part-type="species">exstriatum</tp:taxon-name-part></tp:taxon-name></italic> (Say) (specimen from Haiti) <bold>e</bold> <italic><tp:taxon-name><tp:taxon-name-part taxon-name-part-type="genus">Phaenonotum</tp:taxon-name-part> <tp:taxon-name-part taxon-name-part-type="species">laevicolle</tp:taxon-name-part></tp:taxon-name></italic> Sharp (Lectotype) <bold>f</bold> <italic><tp:taxon-name><tp:taxon-name-part taxon-name-part-type="genus">Phaenonotum</tp:taxon-name-part> <tp:taxon-name-part taxon-name-part-type="species">rotundulum</tp:taxon-name-part></tp:taxon-name></italic> Sharp (Lectotype) <bold>g</bold> <italic><tp:taxon-name><tp:taxon-name-part taxon-name-part-type="genus">Phaenonotum</tp:taxon-name-part> <tp:taxon-name-part taxon-name-part-type="species">tarsale</tp:taxon-name-part></tp:taxon-name></italic> Sharp (Lectotype).</p></caption><graphic xmlns:xlink="http://www.w3.org/1999/xlink" xlink:href="zookeys-579-083-g004.jpg" position="float" orientation="portrait" xlink:type="simple" id="oo_84581.jpg"/></fig></tp:treatment-sec><tp:treatment-sec sec-type="Comments on lectotype designation"><title>Comments on lectotype designation.</title><p>
            <xref ref-type="bibr" rid="B12">Sharp (1882)</xref> mentions specimens from two localities: Nicaragua: Chontales and Guatemala: Guatemala City, but without specifying the number of specimens. In the Sharp collection, there are two specimens standing under the name of <italic><tp:taxon-name><tp:taxon-name-part taxon-name-part-type="genus">Phaenonotum</tp:taxon-name-part> <tp:taxon-name-part taxon-name-part-type="species">apicale</tp:taxon-name-part></tp:taxon-name></italic>, one from each locality mentioned, and both corresponding with the data in the original description. We hence consider both as syntypes. The specimen from Guatemala City is the only male, and thus is designated here as lectotype, despite it appearing to be slightly teneral. Otherwise, there are four specimens from localities not corresponding to those given in the original description, which we do not consider as a part of the type series (see Other material examined).</p><!--PageBreak--></tp:treatment-sec><ref-list><ref id="B12"><mixed-citation xmlns:xlink="http://www.w3.org/1999/xlink" xlink:type="simple">
          <person-group><name name-style="western"><surname>Sharp</surname><given-names>D</given-names></name></person-group> (<year>1882</year>) <chapter-title><tp:taxon-name><tp:taxon-name-part taxon-name-part-type="class">Insecta</tp:taxon-name-part></tp:taxon-name>: <tp:taxon-name><tp:taxon-name-part taxon-name-part-type="order">Coleoptera</tp:taxon-name-part></tp:taxon-name>. Vol. 1. Part 2 (<tp:taxon-name><tp:taxon-name-part taxon-name-part-type="family">Haliplidae</tp:taxon-name-part></tp:taxon-name>, <tp:taxon-name><tp:taxon-name-part taxon-name-part-type="family">Dytiscidae</tp:taxon-name-part></tp:taxon-name>, <tp:taxon-name><tp:taxon-name-part taxon-name-part-type="family">Gyrinidae</tp:taxon-name-part></tp:taxon-name>, <tp:taxon-name><tp:taxon-name-part taxon-name-part-type="family">Hydrophilidae</tp:taxon-name-part></tp:taxon-name>, <tp:taxon-name><tp:taxon-name-part taxon-name-part-type="family">Heteroceridae</tp:taxon-name-part></tp:taxon-name>, <tp:taxon-name><tp:taxon-name-part taxon-name-part-type="family">Parnidae</tp:taxon-name-part></tp:taxon-name>, <tp:taxon-name><tp:taxon-name-part taxon-name-part-type="family">Georissidae</tp:taxon-name-part></tp:taxon-name>, <tp:taxon-name><tp:taxon-name-part taxon-name-part-type="family">Cyathoceridae</tp:taxon-name-part></tp:taxon-name>, <tp:taxon-name><tp:taxon-name-part taxon-name-part-type="family">Staphylinidae</tp:taxon-name-part></tp:taxon-name>).</chapter-title> In: <person-group><name name-style="western"><surname>Godman</surname><given-names>FC</given-names></name><name name-style="western"><surname>Salvin</surname><given-names>O</given-names></name></person-group> (<role>Eds</role>) <source>Biologia Centrali–Americana</source> (<volume>Volume 16</volume>). <publisher-name>Taylor &amp; Francis</publisher-name>, <publisher-loc>London</publisher-loc>, <size units="page">144 pp</size>.</mixed-citation></ref></ref-list></tp:taxon-treatment>
