# Supplementary material for: Redescriptions and lectotype designations of Central American species of Phaenonotum Sharp (Coleoptera, Hydrophilidae) based on the type material from the David Sharp collection
Source: Zookeys. 2016 Apr 11;(579):83–98. doi: 10.3897/zookeys.579.7748 (PMC4829970; doi:10.3897/zookeys.579.7748)
Supplement: XML Treatment for Phaenonotum collare [file zookeys.579.7748-treatment2.xml]

<!DOCTYPE tp:taxon-treatment
  PUBLIC "-//TaxonX//DTD Taxonomic Treatment Publishing DTD v0 20100105//EN" "tax-treatment-NSO.dtd">
<tp:taxon-treatment xmlns:tp="http://www.plazi.org/taxpub"><tp:treatment-meta><kwd-group><label>Taxon classification</label><kwd><named-content content-type="kingdom">Animalia</named-content></kwd><kwd><named-content content-type="order">Coleoptera</named-content></kwd><kwd><named-content content-type="family">Hydrophilidae</named-content></kwd></kwd-group><mixed-citation publication-type="journal"><person-group><name><surname>Deler-Hernández</surname><given-names>Albert</given-names></name><name><surname>Fikáček</surname><given-names>Martin</given-names></name></person-group><article-title>Redescriptions and lectotype designations of Central American species of <italic><tp:taxon-name><tp:taxon-name-part taxon-name-part-type="genus">Phaenonotum</tp:taxon-name-part></tp:taxon-name></italic> Sharp (<tp:taxon-name><tp:taxon-name-part taxon-name-part-type="order">Coleoptera</tp:taxon-name-part></tp:taxon-name>, <tp:taxon-name><tp:taxon-name-part taxon-name-part-type="family">Hydrophilidae</tp:taxon-name-part></tp:taxon-name>) based on the type material from the David Sharp collection</article-title><source>Zookeys</source><day>11</day><month>4</month><year>2016</year><volume>2016</volume><issue>579</issue><fpage>83</fpage><lpage>98</lpage><pub-id pub-id-type="doi">10.3897/zookeys.579.7748</pub-id></mixed-citation></tp:treatment-meta><tp:nomenclature><tp:taxon-name>
            <tp:taxon-name-part taxon-name-part-type="genus">Phaenonotum</tp:taxon-name-part>
            <tp:taxon-name-part taxon-name-part-type="species">collare</tp:taxon-name-part>
          </tp:taxon-name><tp:taxon-authority>Sharp, 1882</tp:taxon-authority><xref ref-type="fig" rid="F1">Figures 1b</xref><xref ref-type="fig" rid="F2">, 2b</xref><xref ref-type="fig" rid="F3">, 3b</xref><xref ref-type="fig" rid="F4">, 4b</xref><!--PageBreak--><tp:nomenclature-citation-list><tp:nomenclature-citation><tp:taxon-name><tp:taxon-name-part taxon-name-part-type="genus">Phaenonotum</tp:taxon-name-part> <tp:taxon-name-part taxon-name-part-type="species">collare</tp:taxon-name-part></tp:taxon-name><comment> Sharp, 1882: 99.</comment></tp:nomenclature-citation></tp:nomenclature-citation-list></tp:nomenclature><tp:treatment-sec sec-type="type material"><title>Type material examined.</title><p>
            <bold><named-content xmlns:xlink="http://www.w3.org/1999/xlink" content-type="dwc:typeStatus" xlink:type="simple">Lectotype</named-content> (hereby designated)</bold>: male (<abbrev xmlns:xlink="http://www.w3.org/1999/xlink" content-type="institution" xlink:title="The Natural History Museum, London, U.K. M. Barclay" xlink:type="simple">BMNH</abbrev>): “<tp:taxon-name><tp:taxon-name-part taxon-name-part-type="genus">Phaenonotum</tp:taxon-name-part></tp:taxon-name> / <tp:taxon-name><tp:taxon-name-part taxon-name-part-type="species">collare</tp:taxon-name-part></tp:taxon-name> D.S. // Chontales, / Nicaragua. / Janson. // B.C.A. I. 2. / <tp:taxon-name><tp:taxon-name-part taxon-name-part-type="genus">Phaenonotum</tp:taxon-name-part></tp:taxon-name> / <tp:taxon-name><tp:taxon-name-part taxon-name-part-type="species">collare</tp:taxon-name-part></tp:taxon-name>, / Sharp. // Sharp Coll. 1905.-313.”. The specimen was dissected, its abdomen is glued separately and the aedeagus is embedded in Euparal slide attached to the same pin. <bold><named-content xmlns:xlink="http://www.w3.org/1999/xlink" content-type="dwc:typeStatus" xlink:type="simple">Paralectotypes</named-content></bold>: <named-content xmlns:xlink="http://www.w3.org/1999/xlink" content-type="specimen-count" xlink:type="simple">1 female</named-content>, <named-content xmlns:xlink="http://www.w3.org/1999/xlink" content-type="specimen-count" xlink:type="simple">1 unsexed</named-content> (<abbrev xmlns:xlink="http://www.w3.org/1999/xlink" content-type="institution" xlink:title="The Natural History Museum, London, U.K. M. Barclay" xlink:type="simple">BMNH</abbrev>): “Phaen / <tp:taxon-name><tp:taxon-name-part taxon-name-part-type="genus">Cyclonotum</tp:taxon-name-part></tp:taxon-name> / <tp:taxon-name><tp:taxon-name-part taxon-name-part-type="species">collare</tp:taxon-name-part></tp:taxon-name> D.S. / Type / Chontales. Nicaragua. / Janson // B.C.A. I. 2. <tp:taxon-name><tp:taxon-name-part taxon-name-part-type="genus">Phaenonotum</tp:taxon-name-part></tp:taxon-name> / <tp:taxon-name><tp:taxon-name-part taxon-name-part-type="species">collare</tp:taxon-name-part></tp:taxon-name>, Sharp. // Sharp Coll. 1905.-313.”; “<tp:taxon-name><tp:taxon-name-part taxon-name-part-type="genus">Phaenonotum</tp:taxon-name-part></tp:taxon-name> / <tp:taxon-name><tp:taxon-name-part taxon-name-part-type="species">collare</tp:taxon-name-part></tp:taxon-name> D.S. / Chontales. Nicaragua. / Janson / B.C.A. I. 2. <tp:taxon-name><tp:taxon-name-part taxon-name-part-type="genus">Phaenonotum</tp:taxon-name-part></tp:taxon-name> / <tp:taxon-name><tp:taxon-name-part taxon-name-part-type="species">collare</tp:taxon-name-part></tp:taxon-name>, Sharp. / Sharp Coll. 1905.-313.”.</p></tp:treatment-sec><tp:treatment-sec sec-type="material"><title>Other material examined.</title><p>unsexed specimen (<abbrev xmlns:xlink="http://www.w3.org/1999/xlink" content-type="institution" xlink:title="The Natural History Museum, London, U.K. M. Barclay" xlink:type="simple">BMNH</abbrev>): “<tp:taxon-name><tp:taxon-name-part taxon-name-part-type="genus">Phaenonotum</tp:taxon-name-part></tp:taxon-name> / <tp:taxon-name><tp:taxon-name-part taxon-name-part-type="species">collare</tp:taxon-name-part></tp:taxon-name> Var. / D.S. / El Zumbador / 2500 ft. Champion // El Tumbador, / Guatemala. / Champion. // B.C.A. I. 2. / <tp:taxon-name><tp:taxon-name-part taxon-name-part-type="genus">Phaenonotum</tp:taxon-name-part></tp:taxon-name> / <tp:taxon-name><tp:taxon-name-part taxon-name-part-type="species">collare</tp:taxon-name-part></tp:taxon-name>, / Sharp. // <tp:taxon-name><tp:taxon-name-part taxon-name-part-type="genus">Phaenonotum</tp:taxon-name-part> <tp:taxon-name-part taxon-name-part-type="species">collare</tp:taxon-name-part></tp:taxon-name> [hand written]”.</p></tp:treatment-sec><tp:treatment-sec sec-type="Type locality"><title>Type locality</title><p>(following <named-content xmlns:xlink="http://www.w3.org/1999/xlink" content-type="dwc:typeStatus" xlink:type="simple">lectotype</named-content> designation). Chontales, Nicaragua.</p></tp:treatment-sec><tp:treatment-sec sec-type="Redescription"><title>Redescription.</title><p>Habitus as in Figs <xref ref-type="fig" rid="F1">1b</xref> and <xref ref-type="fig" rid="F2">2b</xref>. Body length 3.5–3.9 mm (<named-content xmlns:xlink="http://www.w3.org/1999/xlink" content-type="dwc:typeStatus" xlink:type="simple">lectotype</named-content>: 3.9 mm). Body form oval in dorsal view (Fig. <xref ref-type="fig" rid="F1">1b</xref>), elytra less convex anteriorly and more convex posteriorly in lateral view (Fig. <xref ref-type="fig" rid="F2">2b</xref>). Dorsal surface brown (Fig. <xref ref-type="fig" rid="F1">1b</xref>). Antennae and maxillary palpi testaceous. Ventral surface reddish brown. Leg reddish, tarsomeres yellowish. Head with coarse and strongly impressed punctures. Pronotum with fine punctures, but sparser than head punctation. Elytral punctation (Fig. <xref ref-type="fig" rid="F1">1b</xref>) strongly impressed, punctures of the same size as on head and as coarse as head punctations. Epipleura very broad throughout. Meso- and metaventral processes slender and fused into a common keel; mesoventral process arrow-head shaped with an distinct hood, slightly wider than apex of metaventral process basally, metaventral process slender, nearly parallel-sided, only indistinctly narrowing anteriad, length of metaventrite medially (including metaventral process) ca. four time longer than mesoventral process; metathoracic discrimen distinct, forming a shallow impression basally (Fig. <xref ref-type="fig" rid="F3">3b</xref>). All tarsi with long setae on ventral surface. Aedeagus (Fig. <xref ref-type="fig" rid="F4">4b</xref>) 0.4 mm long, with median lobe reaching apices of parameres; basal portion of median lobe rounded laterally, apical portion widely rounded, median lobe narrowing towards apex; shape of the gonopore transversely oval. Parameres wide and slightly sinuate in median region. Phallobase as long as wide.</p></tp:treatment-sec><tp:treatment-sec sec-type="Comments on lectotype designation"><title>Comments on <named-content xmlns:xlink="http://www.w3.org/1999/xlink" content-type="dwc:typeStatus" xlink:type="simple">lectotype</named-content> designation.</title><p>
            <xref ref-type="bibr" rid="B12">Sharp (1882)</xref> mentions specimens from two localities: Nicaragua: Chontales and Guatemala: El Tumbador, without specifying the numbers of specimens. Specimen(s) from Guatemala are assigned to the “var. <italic>paulo angustior</italic>” [= a little narrower], which excludes them from the type series based on Article 72.4.1 of the Code (<xref ref-type="bibr" rid="B7">ICZN 1999</xref>). In the Sharp collection, there are four specimens under the name <italic><tp:taxon-name><tp:taxon-name-part taxon-name-part-type="genus">Phaenonotum</tp:taxon-name-part> <tp:taxon-name-part taxon-name-part-type="species">collare</tp:taxon-name-part></tp:taxon-name></italic>, three of which correspond to the <!--PageBreak-->Nicaraguan specimens mentioned in the original description, and one corresponding with “var. <italic>paulo angustior</italic>”. Only the specimens from Nicaragua are considered as part of the type series, and one of them, a dissected male, is designated as a <named-content xmlns:xlink="http://www.w3.org/1999/xlink" content-type="dwc:typeStatus" xlink:type="simple">lectotype</named-content>, in order to fix the identity of the species for future studies.</p><!--PageBreak--></tp:treatment-sec><tp:treatment-sec><!--Section generated to contain objects referenced in tp:taxon-treatment.--><fig id="F1" position="float" orientation="portrait"><label>Figure 1.</label><caption><p>Habitus of type specimens (dorsal view) and original type labels. <bold>a</bold> <italic><tp:taxon-name><tp:taxon-name-part taxon-name-part-type="genus">Phaenonotum</tp:taxon-name-part> <tp:taxon-name-part taxon-name-part-type="species">apicale</tp:taxon-name-part></tp:taxon-name></italic> Sharp (lectotype) <bold>b</bold> <italic><tp:taxon-name><tp:taxon-name-part taxon-name-part-type="genus">Phaenonotum</tp:taxon-name-part> <tp:taxon-name-part taxon-name-part-type="species">collare</tp:taxon-name-part></tp:taxon-name></italic> Sharp (lectotype) <bold>c</bold> <italic><tp:taxon-name><tp:taxon-name-part taxon-name-part-type="genus">Phaenonotum</tp:taxon-name-part> <tp:taxon-name-part taxon-name-part-type="species">dubium</tp:taxon-name-part></tp:taxon-name></italic> Sharp (lectotype) <bold>d</bold> <italic><tp:taxon-name><tp:taxon-name-part taxon-name-part-type="genus">Phaenonotum</tp:taxon-name-part> <tp:taxon-name-part taxon-name-part-type="species">laevicolle</tp:taxon-name-part></tp:taxon-name></italic> Sharp (lectotype) <bold>e</bold> <italic><tp:taxon-name><tp:taxon-name-part taxon-name-part-type="genus">Phaenonotum</tp:taxon-name-part> <tp:taxon-name-part taxon-name-part-type="species">rotundulum</tp:taxon-name-part></tp:taxon-name></italic> Sharp (lectotype) <bold>f</bold> <italic><tp:taxon-name><tp:taxon-name-part taxon-name-part-type="genus">Phaenonotum</tp:taxon-name-part> <tp:taxon-name-part taxon-name-part-type="species">tarsale</tp:taxon-name-part></tp:taxon-name></italic> Sharp (lectotype).</p></caption><graphic xmlns:xlink="http://www.w3.org/1999/xlink" xlink:href="zookeys-579-083-g001.jpg" position="float" orientation="portrait" xlink:type="simple" id="oo_84578.jpg"/></fig><fig id="F2" position="float" orientation="portrait"><label>Figure 2.</label><caption><p>Habitus (lateral view). <bold>a</bold> <italic><tp:taxon-name><tp:taxon-name-part taxon-name-part-type="genus">Phaenonotum</tp:taxon-name-part> <tp:taxon-name-part taxon-name-part-type="species">apicale</tp:taxon-name-part></tp:taxon-name></italic> Sharp (lectotype) <bold>b</bold> <italic><tp:taxon-name><tp:taxon-name-part taxon-name-part-type="genus">Phaenonotum</tp:taxon-name-part> <tp:taxon-name-part taxon-name-part-type="species">collare</tp:taxon-name-part></tp:taxon-name></italic> Sharp (lectotype) <bold>c</bold> <italic><tp:taxon-name><tp:taxon-name-part taxon-name-part-type="genus">Phaenonotum</tp:taxon-name-part> <tp:taxon-name-part taxon-name-part-type="species">laevicolle</tp:taxon-name-part></tp:taxon-name></italic> Sharp (lectotype) <bold>d</bold> <italic><tp:taxon-name><tp:taxon-name-part taxon-name-part-type="genus">Phaenonotum</tp:taxon-name-part> <tp:taxon-name-part taxon-name-part-type="species">rotundulum</tp:taxon-name-part></tp:taxon-name></italic> Sharp (lectotype) <bold>e</bold> <italic><tp:taxon-name><tp:taxon-name-part taxon-name-part-type="genus">Phaenonotum</tp:taxon-name-part> <tp:taxon-name-part taxon-name-part-type="species">tarsale</tp:taxon-name-part></tp:taxon-name></italic> Sharp (lectotype).</p></caption><graphic xmlns:xlink="http://www.w3.org/1999/xlink" xlink:href="zookeys-579-083-g002.jpg" position="float" orientation="portrait" xlink:type="simple" id="oo_84579.jpg"/></fig><fig id="F3" position="float" orientation="portrait"><label>Figure 3.</label><caption><p>Meso-metaventral process. <bold>a</bold> <italic><tp:taxon-name><tp:taxon-name-part taxon-name-part-type="genus">Phaenonotum</tp:taxon-name-part> <tp:taxon-name-part taxon-name-part-type="species">apicale</tp:taxon-name-part></tp:taxon-name></italic> Sharp (Lectotype) <bold>b</bold> <italic><tp:taxon-name><tp:taxon-name-part taxon-name-part-type="genus">Phaenonotum</tp:taxon-name-part> <tp:taxon-name-part taxon-name-part-type="species">collare</tp:taxon-name-part></tp:taxon-name></italic> Sharp (Lectotype) <bold>c</bold> <italic><tp:taxon-name><tp:taxon-name-part taxon-name-part-type="genus">Phaenonotum</tp:taxon-name-part> <tp:taxon-name-part taxon-name-part-type="species">laevicolle</tp:taxon-name-part></tp:taxon-name></italic> Sharp (Lectotype) <bold>d</bold> <italic><tp:taxon-name><tp:taxon-name-part taxon-name-part-type="genus">Phaenonotum</tp:taxon-name-part> <tp:taxon-name-part taxon-name-part-type="species">rotumdulum</tp:taxon-name-part></tp:taxon-name></italic> Sharp (Lectotype) <bold>e</bold> <italic><tp:taxon-name><tp:taxon-name-part taxon-name-part-type="genus">Phaenonotum</tp:taxon-name-part> <tp:taxon-name-part taxon-name-part-type="species">tarsale</tp:taxon-name-part></tp:taxon-name></italic> Sharp (Lectotype) <bold>f</bold> <italic><tp:taxon-name><tp:taxon-name-part taxon-name-part-type="genus">Phaenonotum</tp:taxon-name-part> <tp:taxon-name-part taxon-name-part-type="species">exstriatum</tp:taxon-name-part></tp:taxon-name></italic> (Say).</p></caption><graphic xmlns:xlink="http://www.w3.org/1999/xlink" xlink:href="zookeys-579-083-g003.jpg" position="float" orientation="portrait" xlink:type="simple" id="oo_84580.jpg"/></fig><fig id="F4" position="float" orientation="portrait"><label>Figure 4.</label><caption><p>Aedeagus. <bold>a</bold> <italic><tp:taxon-name><tp:taxon-name-part taxon-name-part-type="genus">Phaenonotum</tp:taxon-name-part> <tp:taxon-name-part taxon-name-part-type="species">apicale</tp:taxon-name-part></tp:taxon-name></italic> Sharp (Lectotype) <bold>b</bold> <italic><tp:taxon-name><tp:taxon-name-part taxon-name-part-type="genus">Phaenonotum</tp:taxon-name-part> <tp:taxon-name-part taxon-name-part-type="species">collare</tp:taxon-name-part></tp:taxon-name></italic> Sharp (Lectotype) <bold>c</bold> <italic><tp:taxon-name><tp:taxon-name-part taxon-name-part-type="genus">Phaenonotum</tp:taxon-name-part> <tp:taxon-name-part taxon-name-part-type="species">dubium</tp:taxon-name-part></tp:taxon-name></italic> Sharp (Lectotype) <bold>d</bold> <italic><tp:taxon-name><tp:taxon-name-part taxon-name-part-type="genus">Phaenonotum</tp:taxon-name-part> <tp:taxon-name-part taxon-name-part-type="species">exstriatum</tp:taxon-name-part></tp:taxon-name></italic> (Say) (specimen from Haiti) <bold>e</bold> <italic><tp:taxon-name><tp:taxon-name-part taxon-name-part-type="genus">Phaenonotum</tp:taxon-name-part> <tp:taxon-name-part taxon-name-part-type="species">laevicolle</tp:taxon-name-part></tp:taxon-name></italic> Sharp (Lectotype) <bold>f</bold> <italic><tp:taxon-name><tp:taxon-name-part taxon-name-part-type="genus">Phaenonotum</tp:taxon-name-part> <tp:taxon-name-part taxon-name-part-type="species">rotundulum</tp:taxon-name-part></tp:taxon-name></italic> Sharp (Lectotype) <bold>g</bold> <italic><tp:taxon-name><tp:taxon-name-part taxon-name-part-type="genus">Phaenonotum</tp:taxon-name-part> <tp:taxon-name-part taxon-name-part-type="species">tarsale</tp:taxon-name-part></tp:taxon-name></italic> Sharp (Lectotype).</p></caption><graphic xmlns:xlink="http://www.w3.org/1999/xlink" xlink:href="zookeys-579-083-g004.jpg" position="float" orientation="portrait" xlink:type="simple" id="oo_84581.jpg"/></fig></tp:treatment-sec><ref-list><ref id="B12"><mixed-citation xmlns:xlink="http://www.w3.org/1999/xlink" xlink:type="simple">
          <person-group><name name-style="western"><surname>Sharp</surname><given-names>D</given-names></name></person-group> (<year>1882</year>) <chapter-title><tp:taxon-name><tp:taxon-name-part taxon-name-part-type="class">Insecta</tp:taxon-name-part></tp:taxon-name>: <tp:taxon-name><tp:taxon-name-part taxon-name-part-type="order">Coleoptera</tp:taxon-name-part></tp:taxon-name>. Vol. 1. Part 2 (<tp:taxon-name><tp:taxon-name-part taxon-name-part-type="family">Haliplidae</tp:taxon-name-part></tp:taxon-name>, <tp:taxon-name><tp:taxon-name-part taxon-name-part-type="family">Dytiscidae</tp:taxon-name-part></tp:taxon-name>, <tp:taxon-name><tp:taxon-name-part taxon-name-part-type="family">Gyrinidae</tp:taxon-name-part></tp:taxon-name>, <tp:taxon-name><tp:taxon-name-part taxon-name-part-type="family">Hydrophilidae</tp:taxon-name-part></tp:taxon-name>, <tp:taxon-name><tp:taxon-name-part taxon-name-part-type="family">Heteroceridae</tp:taxon-name-part></tp:taxon-name>, <tp:taxon-name><tp:taxon-name-part taxon-name-part-type="family">Parnidae</tp:taxon-name-part></tp:taxon-name>, <tp:taxon-name><tp:taxon-name-part taxon-name-part-type="family">Georissidae</tp:taxon-name-part></tp:taxon-name>, <tp:taxon-name><tp:taxon-name-part taxon-name-part-type="family">Cyathoceridae</tp:taxon-name-part></tp:taxon-name>, <tp:taxon-name><tp:taxon-name-part taxon-name-part-type="family">Staphylinidae</tp:taxon-name-part></tp:taxon-name>).</chapter-title> In: <person-group><name name-style="western"><surname>Godman</surname><given-names>FC</given-names></name><name name-style="western"><surname>Salvin</surname><given-names>O</given-names></name></person-group> (<role>Eds</role>) <source>Biologia Centrali–Americana</source> (<volume>Volume 16</volume>). <publisher-name>Taylor &amp; Francis</publisher-name>, <publisher-loc>London</publisher-loc>, <size units="page">144 pp</size>.</mixed-citation></ref><ref id="B7"><mixed-citation xmlns:xlink="http://www.w3.org/1999/xlink" xlink:type="simple">
          <institution xlink:type="simple">ICZN</institution> (<year>1999</year>) <source>International Code of Zoological Nomenclature. Fourth Edition.</source> <publisher-name>International Trust for Zoological Nomenclature</publisher-name>, <publisher-loc>London</publisher-loc>, <size units="page">306 pp</size>.</mixed-citation></ref></ref-list></tp:taxon-treatment>
