# Supplementary material for: Redescriptions and lectotype designations of Central American species of Phaenonotum Sharp (Coleoptera, Hydrophilidae) based on the type material from the David Sharp collection
Source: Zookeys. 2016 Apr 11;(579):83–98. doi: 10.3897/zookeys.579.7748 (PMC4829970; doi:10.3897/zookeys.579.7748)
Supplement: XML Treatment for Phaenonotum dubium [file zookeys.579.7748-treatment3.xml]

<!DOCTYPE tp:taxon-treatment
  PUBLIC "-//TaxonX//DTD Taxonomic Treatment Publishing DTD v0 20100105//EN" "tax-treatment-NSO.dtd">
<tp:taxon-treatment xmlns:tp="http://www.plazi.org/taxpub"><tp:treatment-meta><kwd-group><label>Taxon classification</label><kwd><named-content content-type="kingdom">Animalia</named-content></kwd><kwd><named-content content-type="order">Coleoptera</named-content></kwd><kwd><named-content content-type="family">Hydrophilidae</named-content></kwd></kwd-group><mixed-citation publication-type="journal"><person-group><name><surname>Deler-Hernández</surname><given-names>Albert</given-names></name><name><surname>Fikáček</surname><given-names>Martin</given-names></name></person-group><article-title>Redescriptions and lectotype designations of Central American species of <italic><tp:taxon-name><tp:taxon-name-part taxon-name-part-type="genus">Phaenonotum</tp:taxon-name-part></tp:taxon-name></italic> Sharp (<tp:taxon-name><tp:taxon-name-part taxon-name-part-type="order">Coleoptera</tp:taxon-name-part></tp:taxon-name>, <tp:taxon-name><tp:taxon-name-part taxon-name-part-type="family">Hydrophilidae</tp:taxon-name-part></tp:taxon-name>) based on the type material from the David Sharp collection</article-title><source>Zookeys</source><day>11</day><month>4</month><year>2016</year><volume>2016</volume><issue>579</issue><fpage>83</fpage><lpage>98</lpage><pub-id pub-id-type="doi">10.3897/zookeys.579.7748</pub-id></mixed-citation></tp:treatment-meta><tp:nomenclature><tp:taxon-name>
            <tp:taxon-name-part taxon-name-part-type="genus">Phaenonotum</tp:taxon-name-part>
            <tp:taxon-name-part taxon-name-part-type="species">dubium</tp:taxon-name-part>
          </tp:taxon-name><tp:taxon-authority> Sharp, 1882 (= Phaenonotum exstriatum (Say, 1835))</tp:taxon-authority><xref ref-type="fig" rid="F1">Figures 1c</xref><xref ref-type="fig" rid="F4">, 4c</xref><tp:nomenclature-citation-list><tp:nomenclature-citation><tp:taxon-name><tp:taxon-name-part taxon-name-part-type="genus">Hydrophilus</tp:taxon-name-part> <tp:taxon-name-part taxon-name-part-type="species">exstriatus</tp:taxon-name-part></tp:taxon-name><comment> Say 1835: 171. Trasferred to <tp:taxon-name><tp:taxon-name-part taxon-name-part-type="genus">Phaenonotum</tp:taxon-name-part></tp:taxon-name> by <xref ref-type="bibr" rid="B12">Sharp (1882</xref>: 98).</comment></tp:nomenclature-citation><tp:nomenclature-citation><tp:taxon-name><tp:taxon-name-part taxon-name-part-type="genus">Phaenonotum</tp:taxon-name-part> <tp:taxon-name-part taxon-name-part-type="species">dubium</tp:taxon-name-part></tp:taxon-name><comment> Sharp, 1882: 98. Synonymized with <tp:taxon-name><tp:taxon-name-part taxon-name-part-type="genus">Phaenonotum</tp:taxon-name-part> <tp:taxon-name-part taxon-name-part-type="species">exstriatum</tp:taxon-name-part></tp:taxon-name> by <xref ref-type="bibr" rid="B14">Smetana (1978</xref>: 14).</comment></tp:nomenclature-citation><tp:nomenclature-citation><tp:taxon-name>
            <tp:taxon-name-part taxon-name-part-type="genus">Phaenonotum</tp:taxon-name-part>
            <tp:taxon-name-part taxon-name-part-type="species">dubium</tp:taxon-name-part>
          </tp:taxon-name><comment>For complete synonymy of <tp:taxon-name><tp:taxon-name-part taxon-name-part-type="genus">Phaenonotum</tp:taxon-name-part> <tp:taxon-name-part taxon-name-part-type="species">exstriatum</tp:taxon-name-part></tp:taxon-name> see <xref ref-type="bibr" rid="B6">Hansen (1999)</xref>.</comment></tp:nomenclature-citation></tp:nomenclature-citation-list></tp:nomenclature><tp:treatment-sec sec-type="type material"><title>Type material examined.</title><p>
            <bold><named-content xmlns:xlink="http://www.w3.org/1999/xlink" content-type="dwc:typeStatus" xlink:type="simple"><named-content content-type="dwc:typeStatus" xlink:type="simple">Lectotype</named-content></named-content></bold> (designated by <xref ref-type="bibr" rid="B14">Smetana 1978</xref>: 14): male (<abbrev xmlns:xlink="http://www.w3.org/1999/xlink" content-type="institution" xlink:title="The Natural History Museum, London, U.K. M. Barclay" xlink:type="simple">BMNH</abbrev>): “Phaen / cyclonotum / <tp:taxon-name><tp:taxon-name-part taxon-name-part-type="species">dubium</tp:taxon-name-part></tp:taxon-name> / D.S. / S. Geronimo. / Guatemala / Champion // B.C.A. I. 2. / <tp:taxon-name><tp:taxon-name-part taxon-name-part-type="genus">Phaenonotum</tp:taxon-name-part></tp:taxon-name> / <tp:taxon-name><tp:taxon-name-part taxon-name-part-type="species">dubium</tp:taxon-name-part></tp:taxon-name>, / Sharp. // S. Geronimo. / Guatemala / Champion. // LECTO- / TYPE [round label with purple margins]”. <bold><named-content xmlns:xlink="http://www.w3.org/1999/xlink" content-type="dwc:typeStatus" xlink:type="simple">Paralectotype</named-content></bold>: <named-content xmlns:xlink="http://www.w3.org/1999/xlink" content-type="specimen-count" xlink:type="simple">1 unsexed specimen</named-content> (<abbrev xmlns:xlink="http://www.w3.org/1999/xlink" content-type="institution" xlink:title="The Natural History Museum, London, U.K. M. Barclay" xlink:type="simple">BMNH</abbrev>): “Phaen / <tp:taxon-name><tp:taxon-name-part taxon-name-part-type="genus">Cyclonotum</tp:taxon-name-part></tp:taxon-name> / <tp:taxon-name><tp:taxon-name-part taxon-name-part-type="species">dubium</tp:taxon-name-part></tp:taxon-name> / Types / D.S. / S. Geronimo. / Guate- / mala. Champion. // B.C.A. I. 2. / <tp:taxon-name><tp:taxon-name-part taxon-name-part-type="genus">Phaenonotum</tp:taxon-name-part></tp:taxon-name> / <tp:taxon-name><tp:taxon-name-part taxon-name-part-type="species">dubium</tp:taxon-name-part></tp:taxon-name>, / Sharp. // San Geronimo. / Vera Paz. / Champion. // Type / H. T. [round label with red margins]”.</p></tp:treatment-sec><tp:treatment-sec sec-type="type material"><title>Other type material.</title><p>
            <xref ref-type="bibr" rid="B12">Sharp (1882)</xref> also examined specimens from Mexico: Cordova, Vera Cruz, Oaxaca and Costa Rica: Cache, all of which have to be considered as <named-content xmlns:xlink="http://www.w3.org/1999/xlink" content-type="dwc:typeStatus" xlink:type="simple">paralectotypes</named-content>. We did not examine these specimens.</p></tp:treatment-sec><tp:treatment-sec sec-type="material"><title>Additional material examined.</title><p>male (dry-mounted) (<named-content xmlns:xlink="http://www.w3.org/1999/xlink" content-type="dwc:institutional_code" xlink:type="simple">NMPC</named-content>): <bold>CUBA</bold>: <bold>Granma Prov</bold>: Cauto Cristo, Río Cauto, El Sitio, <named-content xmlns:xlink="http://www.w3.org/1999/xlink" content-type="date" xlink:type="simple">01.v.2005</named-content>, Coll. L. Chaves. male (dry-mounted) (<abbrev xmlns:xlink="http://www.w3.org/1999/xlink" content-type="institution" xlink:title="The Natural History Museum, London, U.K. M. Barclay" xlink:type="simple">BMNH</abbrev>): <bold>HAITI</bold>: Port au Prince, <named-content xmlns:xlink="http://www.w3.org/1999/xlink" content-type="date" xlink:type="simple">1.iii.1908</named-content>, Coll. Dr. M. Cameron, B. M. 1936-555. male (dry-mounted) (<abbrev xmlns:xlink="http://www.w3.org/1999/xlink" content-type="institution" xlink:title="The Natural History Museum, London, U.K. M. Barclay" xlink:type="simple">BMNH</abbrev>): <bold>JAMAICA</bold>: Kinstong, <named-content xmlns:xlink="http://www.w3.org/1999/xlink" content-type="date" xlink:type="simple">16.ii.1908</named-content>, Coll. Dr. M. Cameron. male (dry-mounted) (<abbrev xmlns:xlink="http://www.w3.org/1999/xlink" content-type="institution" xlink:title="The Natural History Museum, London, U.K. M. Barclay" xlink:type="simple">BMNH</abbrev>): <bold>USA</bold>: Delaware (ABTC000175) (<named-content xmlns:xlink="http://www.w3.org/1999/xlink" content-type="dwc:institutional_code" xlink:type="simple">NMPC</named-content>).</p></tp:treatment-sec><tp:treatment-sec sec-type="Type locality"><title>Type locality.</title><p>San Geronimo, Guatemala.</p></tp:treatment-sec><tp:treatment-sec sec-type="Redescription"><title>Redescription.</title><p>Habitus as in Fig. <xref ref-type="fig" rid="F1">1c</xref>. Body length 3.5–3.7 mm (<named-content xmlns:xlink="http://www.w3.org/1999/xlink" content-type="dwc:typeStatus" xlink:type="simple">lectotype</named-content>: 3.5 mm). Body form oval in dorsal view (Fig. <xref ref-type="fig" rid="F1">1c</xref>), elytra convex in lateral view. Dorsal surface dark brown (Fig. <xref ref-type="fig" rid="F1">1c</xref>). Antennae and maxillary palpi testaceous. Pronotum slightly paler than elytra. Ventral surface reddish brown. Leg reddish, tarsomeres yellowish. Head with fine and sparse punctures. Pronotum with punctures of same size as on head. Elytral punctation strongly impressed, much denser than on pronotum and head. Epipleura very broad throughout. Meso- and metaventral processes fused into a common keel; mesoventral process arrow-head shaped with an distinct hood, as wide as metaventral process basally, metaventral process slender, parallel-sided, length of metaventrite medially (including metaventral process) ca. four times longer than mesoventral process; metathoracic discrimen indistinct (Fig. <xref ref-type="fig" rid="F3">3f</xref>). Profemora with long sparse pubescence in basal 0.75. All tarsi with long setae on ventral surface. Aedeagus (Fig. <xref ref-type="fig" rid="F4">4c</xref>) 0.4 mm long, with median lobe reaching apices of parameres or nearly so; basal portion of median lobe nearly straight laterally, apical portion widely rounded, median lobe nearly of the same width throughout; shape of the gonopore transversely oval. Parameres strongly sinuate in median region. Phallobase as long as wide (Fig. <xref ref-type="fig" rid="F4">4d</xref>).</p></tp:treatment-sec><tp:treatment-sec sec-type="Comments on synonymy"><title>Comments on synonymy.</title><p>Examined type specimens of <italic><tp:taxon-name><tp:taxon-name-part taxon-name-part-type="genus">Phaenonotum</tp:taxon-name-part> <tp:taxon-name-part taxon-name-part-type="species">dubium</tp:taxon-name-part></tp:taxon-name></italic> morphologically correspond with specimens of <italic><tp:taxon-name><tp:taxon-name-part taxon-name-part-type="genus">Phaenonotum</tp:taxon-name-part> <tp:taxon-name-part taxon-name-part-type="species">exstriatum</tp:taxon-name-part></tp:taxon-name></italic> listed in “Additional material examined” in all characters, including morphology of the aedeagus and meso-metaventral process. Hence, we confirm that <italic><tp:taxon-name><tp:taxon-name-part taxon-name-part-type="genus">Phaenonotum</tp:taxon-name-part> <tp:taxon-name-part taxon-name-part-type="species">dubium</tp:taxon-name-part></tp:taxon-name></italic> is a junior synonym of <italic><tp:taxon-name><tp:taxon-name-part taxon-name-part-type="genus">Phaenonotum</tp:taxon-name-part> <tp:taxon-name-part taxon-name-part-type="species">exstriatum</tp:taxon-name-part></tp:taxon-name></italic>, as proposed by <xref ref-type="bibr" rid="B14">Smetana (1978)</xref>.</p></tp:treatment-sec><tp:treatment-sec><!--Section generated to contain objects referenced in tp:taxon-treatment.--><fig id="F1" position="float" orientation="portrait"><label>Figure 1.</label><caption><p>Habitus of type specimens (dorsal view) and original type labels. <bold>a</bold> <italic><tp:taxon-name><tp:taxon-name-part taxon-name-part-type="genus">Phaenonotum</tp:taxon-name-part> <tp:taxon-name-part taxon-name-part-type="species">apicale</tp:taxon-name-part></tp:taxon-name></italic> Sharp (lectotype) <bold>b</bold> <italic><tp:taxon-name><tp:taxon-name-part taxon-name-part-type="genus">Phaenonotum</tp:taxon-name-part> <tp:taxon-name-part taxon-name-part-type="species">collare</tp:taxon-name-part></tp:taxon-name></italic> Sharp (lectotype) <bold>c</bold> <italic><tp:taxon-name><tp:taxon-name-part taxon-name-part-type="genus">Phaenonotum</tp:taxon-name-part> <tp:taxon-name-part taxon-name-part-type="species">dubium</tp:taxon-name-part></tp:taxon-name></italic> Sharp (lectotype) <bold>d</bold> <italic><tp:taxon-name><tp:taxon-name-part taxon-name-part-type="genus">Phaenonotum</tp:taxon-name-part> <tp:taxon-name-part taxon-name-part-type="species">laevicolle</tp:taxon-name-part></tp:taxon-name></italic> Sharp (lectotype) <bold>e</bold> <italic><tp:taxon-name><tp:taxon-name-part taxon-name-part-type="genus">Phaenonotum</tp:taxon-name-part> <tp:taxon-name-part taxon-name-part-type="species">rotundulum</tp:taxon-name-part></tp:taxon-name></italic> Sharp (lectotype) <bold>f</bold> <italic><tp:taxon-name><tp:taxon-name-part taxon-name-part-type="genus">Phaenonotum</tp:taxon-name-part> <tp:taxon-name-part taxon-name-part-type="species">tarsale</tp:taxon-name-part></tp:taxon-name></italic> Sharp (lectotype).</p></caption><graphic xmlns:xlink="http://www.w3.org/1999/xlink" xlink:href="zookeys-579-083-g001.jpg" position="float" orientation="portrait" xlink:type="simple" id="oo_84578.jpg"/></fig><fig id="F4" position="float" orientation="portrait"><label>Figure 4.</label><caption><p>Aedeagus. <bold>a</bold> <italic><tp:taxon-name><tp:taxon-name-part taxon-name-part-type="genus">Phaenonotum</tp:taxon-name-part> <tp:taxon-name-part taxon-name-part-type="species">apicale</tp:taxon-name-part></tp:taxon-name></italic> Sharp (Lectotype) <bold>b</bold> <italic><tp:taxon-name><tp:taxon-name-part taxon-name-part-type="genus">Phaenonotum</tp:taxon-name-part> <tp:taxon-name-part taxon-name-part-type="species">collare</tp:taxon-name-part></tp:taxon-name></italic> Sharp (Lectotype) <bold>c</bold> <italic><tp:taxon-name><tp:taxon-name-part taxon-name-part-type="genus">Phaenonotum</tp:taxon-name-part> <tp:taxon-name-part taxon-name-part-type="species">dubium</tp:taxon-name-part></tp:taxon-name></italic> Sharp (Lectotype) <bold>d</bold> <italic><tp:taxon-name><tp:taxon-name-part taxon-name-part-type="genus">Phaenonotum</tp:taxon-name-part> <tp:taxon-name-part taxon-name-part-type="species">exstriatum</tp:taxon-name-part></tp:taxon-name></italic> (Say) (specimen from Haiti) <bold>e</bold> <italic><tp:taxon-name><tp:taxon-name-part taxon-name-part-type="genus">Phaenonotum</tp:taxon-name-part> <tp:taxon-name-part taxon-name-part-type="species">laevicolle</tp:taxon-name-part></tp:taxon-name></italic> Sharp (Lectotype) <bold>f</bold> <italic><tp:taxon-name><tp:taxon-name-part taxon-name-part-type="genus">Phaenonotum</tp:taxon-name-part> <tp:taxon-name-part taxon-name-part-type="species">rotundulum</tp:taxon-name-part></tp:taxon-name></italic> Sharp (Lectotype) <bold>g</bold> <italic><tp:taxon-name><tp:taxon-name-part taxon-name-part-type="genus">Phaenonotum</tp:taxon-name-part> <tp:taxon-name-part taxon-name-part-type="species">tarsale</tp:taxon-name-part></tp:taxon-name></italic> Sharp (Lectotype).</p></caption><graphic xmlns:xlink="http://www.w3.org/1999/xlink" xlink:href="zookeys-579-083-g004.jpg" position="float" orientation="portrait" xlink:type="simple" id="oo_84581.jpg"/></fig><fig id="F3" position="float" orientation="portrait"><label>Figure 3.</label><caption><p>Meso-metaventral process. <bold>a</bold> <italic><tp:taxon-name><tp:taxon-name-part taxon-name-part-type="genus">Phaenonotum</tp:taxon-name-part> <tp:taxon-name-part taxon-name-part-type="species">apicale</tp:taxon-name-part></tp:taxon-name></italic> Sharp (Lectotype) <bold>b</bold> <italic><tp:taxon-name><tp:taxon-name-part taxon-name-part-type="genus">Phaenonotum</tp:taxon-name-part> <tp:taxon-name-part taxon-name-part-type="species">collare</tp:taxon-name-part></tp:taxon-name></italic> Sharp (Lectotype) <bold>c</bold> <italic><tp:taxon-name><tp:taxon-name-part taxon-name-part-type="genus">Phaenonotum</tp:taxon-name-part> <tp:taxon-name-part taxon-name-part-type="species">laevicolle</tp:taxon-name-part></tp:taxon-name></italic> Sharp (Lectotype) <bold>d</bold> <italic><tp:taxon-name><tp:taxon-name-part taxon-name-part-type="genus">Phaenonotum</tp:taxon-name-part> <tp:taxon-name-part taxon-name-part-type="species">rotumdulum</tp:taxon-name-part></tp:taxon-name></italic> Sharp (Lectotype) <bold>e</bold> <italic><tp:taxon-name><tp:taxon-name-part taxon-name-part-type="genus">Phaenonotum</tp:taxon-name-part> <tp:taxon-name-part taxon-name-part-type="species">tarsale</tp:taxon-name-part></tp:taxon-name></italic> Sharp (Lectotype) <bold>f</bold> <italic><tp:taxon-name><tp:taxon-name-part taxon-name-part-type="genus">Phaenonotum</tp:taxon-name-part> <tp:taxon-name-part taxon-name-part-type="species">exstriatum</tp:taxon-name-part></tp:taxon-name></italic> (Say).</p></caption><graphic xmlns:xlink="http://www.w3.org/1999/xlink" xlink:href="zookeys-579-083-g003.jpg" position="float" orientation="portrait" xlink:type="simple" id="oo_84580.jpg"/></fig></tp:treatment-sec><ref-list><ref id="B12"><mixed-citation xmlns:xlink="http://www.w3.org/1999/xlink" xlink:type="simple">
          <person-group><name name-style="western"><surname>Sharp</surname><given-names>D</given-names></name></person-group> (<year>1882</year>) <chapter-title><tp:taxon-name><tp:taxon-name-part taxon-name-part-type="class">Insecta</tp:taxon-name-part></tp:taxon-name>: <tp:taxon-name><tp:taxon-name-part taxon-name-part-type="order">Coleoptera</tp:taxon-name-part></tp:taxon-name>. Vol. 1. Part 2 (<tp:taxon-name><tp:taxon-name-part taxon-name-part-type="family">Haliplidae</tp:taxon-name-part></tp:taxon-name>, <tp:taxon-name><tp:taxon-name-part taxon-name-part-type="family">Dytiscidae</tp:taxon-name-part></tp:taxon-name>, <tp:taxon-name><tp:taxon-name-part taxon-name-part-type="family">Gyrinidae</tp:taxon-name-part></tp:taxon-name>, <tp:taxon-name><tp:taxon-name-part taxon-name-part-type="family">Hydrophilidae</tp:taxon-name-part></tp:taxon-name>, <tp:taxon-name><tp:taxon-name-part taxon-name-part-type="family">Heteroceridae</tp:taxon-name-part></tp:taxon-name>, <tp:taxon-name><tp:taxon-name-part taxon-name-part-type="family">Parnidae</tp:taxon-name-part></tp:taxon-name>, <tp:taxon-name><tp:taxon-name-part taxon-name-part-type="family">Georissidae</tp:taxon-name-part></tp:taxon-name>, <tp:taxon-name><tp:taxon-name-part taxon-name-part-type="family">Cyathoceridae</tp:taxon-name-part></tp:taxon-name>, <tp:taxon-name><tp:taxon-name-part taxon-name-part-type="family">Staphylinidae</tp:taxon-name-part></tp:taxon-name>).</chapter-title> In: <person-group><name name-style="western"><surname>Godman</surname><given-names>FC</given-names></name><name name-style="western"><surname>Salvin</surname><given-names>O</given-names></name></person-group> (<role>Eds</role>) <source>Biologia Centrali–Americana</source> (<volume>Volume 16</volume>). <publisher-name>Taylor &amp; Francis</publisher-name>, <publisher-loc>London</publisher-loc>, <size units="page">144 pp</size>.</mixed-citation></ref><ref id="B14"><mixed-citation xmlns:xlink="http://www.w3.org/1999/xlink" xlink:type="simple">
          <person-group><name name-style="western"><surname>Smetana</surname><given-names>A</given-names></name></person-group> (<year>1978</year>) <article-title>Revision of the subfamily <tp:taxon-name><tp:taxon-name-part taxon-name-part-type="subfamily">Sphaeridiinae</tp:taxon-name-part></tp:taxon-name> of America North of Mexico (<tp:taxon-name><tp:taxon-name-part taxon-name-part-type="order">Coleoptera</tp:taxon-name-part></tp:taxon-name>: <tp:taxon-name><tp:taxon-name-part taxon-name-part-type="family">Hydrophilidae</tp:taxon-name-part></tp:taxon-name>).</article-title> <source>Memoirs of the Entomological Society of Canada</source> <volume>105</volume>: <fpage>1</fpage>–<lpage>292</lpage>. doi: <ext-link xlink:type="simple" ext-link-type="doi" xlink:href="10.4039/entm110105fv">10.4039/entm110105fv</ext-link></mixed-citation></ref><ref id="B6"><mixed-citation xmlns:xlink="http://www.w3.org/1999/xlink" xlink:type="simple">
          <person-group><name name-style="western"><surname>Hansen</surname><given-names>M</given-names></name></person-group> (<year>1999</year>) <source>World Catalogue of Insects. Volume 2. <tp:taxon-name><tp:taxon-name-part taxon-name-part-type="superfamily">Hydrophiloidea</tp:taxon-name-part></tp:taxon-name> (s. str.) <tp:taxon-name><tp:taxon-name-part taxon-name-part-type="order">Coleoptera</tp:taxon-name-part></tp:taxon-name>).</source> <publisher-name>Apollo Books</publisher-name>, <publisher-loc>Stenstrup</publisher-loc>, <size units="page">416 pp</size>.</mixed-citation></ref></ref-list></tp:taxon-treatment>
