# Supplementary material for: Redescriptions and lectotype designations of Central American species of Phaenonotum Sharp (Coleoptera, Hydrophilidae) based on the type material from the David Sharp collection
Source: Zookeys. 2016 Apr 11;(579):83–98. doi: 10.3897/zookeys.579.7748 (PMC4829970; doi:10.3897/zookeys.579.7748)
Supplement: XML Treatment for Phaenonotum laevicolle [file zookeys.579.7748-treatment4.xml]

<!DOCTYPE tp:taxon-treatment
  PUBLIC "-//TaxonX//DTD Taxonomic Treatment Publishing DTD v0 20100105//EN" "tax-treatment-NSO.dtd">
<tp:taxon-treatment xmlns:tp="http://www.plazi.org/taxpub"><tp:treatment-meta><kwd-group><label>Taxon classification</label><kwd><named-content content-type="kingdom">Animalia</named-content></kwd><kwd><named-content content-type="order">Coleoptera</named-content></kwd><kwd><named-content content-type="family">Hydrophilidae</named-content></kwd></kwd-group><mixed-citation publication-type="journal"><person-group><name><surname>Deler-Hernández</surname><given-names>Albert</given-names></name><name><surname>Fikáček</surname><given-names>Martin</given-names></name></person-group><article-title>Redescriptions and lectotype designations of Central American species of <italic><tp:taxon-name><tp:taxon-name-part taxon-name-part-type="genus">Phaenonotum</tp:taxon-name-part></tp:taxon-name></italic> Sharp (<tp:taxon-name><tp:taxon-name-part taxon-name-part-type="order">Coleoptera</tp:taxon-name-part></tp:taxon-name>, <tp:taxon-name><tp:taxon-name-part taxon-name-part-type="family">Hydrophilidae</tp:taxon-name-part></tp:taxon-name>) based on the type material from the David Sharp collection</article-title><source>Zookeys</source><day>11</day><month>4</month><year>2016</year><volume>2016</volume><issue>579</issue><fpage>83</fpage><lpage>98</lpage><pub-id pub-id-type="doi">10.3897/zookeys.579.7748</pub-id></mixed-citation></tp:treatment-meta><tp:nomenclature><tp:taxon-name>
            <tp:taxon-name-part taxon-name-part-type="genus">Phaenonotum</tp:taxon-name-part>
            <tp:taxon-name-part taxon-name-part-type="species">laevicolle</tp:taxon-name-part>
          </tp:taxon-name><tp:taxon-authority>Sharp, 1882</tp:taxon-authority><xref ref-type="fig" rid="F1">Figures 1d</xref><xref ref-type="fig" rid="F2">, 2c</xref><xref ref-type="fig" rid="F3">, 3c</xref><xref ref-type="fig" rid="F4">, 4e</xref><!--PageBreak--><tp:nomenclature-citation-list><tp:nomenclature-citation><tp:taxon-name><tp:taxon-name-part taxon-name-part-type="genus">Cyclonotum</tp:taxon-name-part> <tp:taxon-name-part taxon-name-part-type="species">globulosum</tp:taxon-name-part></tp:taxon-name><comment> Mulsant, 1844: 167 (ascribed to Klug). [“Amérique méridionale”] (cf., Orchymont, 1937). Transferred to <tp:taxon-name><tp:taxon-name-part taxon-name-part-type="genus">Phaenonotum</tp:taxon-name-part></tp:taxon-name> by <xref ref-type="bibr" rid="B8">Knisch (1924</xref>: 114).</comment></tp:nomenclature-citation><tp:nomenclature-citation><tp:taxon-name><tp:taxon-name-part taxon-name-part-type="genus">Phaenonotum</tp:taxon-name-part> <tp:taxon-name-part taxon-name-part-type="species">laevicolle</tp:taxon-name-part></tp:taxon-name><comment> Sharp, 1882: 99. Considered as synonym of <tp:taxon-name><tp:taxon-name-part taxon-name-part-type="genus">Phaenonotum</tp:taxon-name-part> <tp:taxon-name-part taxon-name-part-type="species">globulosum</tp:taxon-name-part></tp:taxon-name> by <xref ref-type="bibr" rid="B10">Orchymont (1937</xref>: 241). Synonymy not confirmed by subsequent authors.</comment></tp:nomenclature-citation></tp:nomenclature-citation-list></tp:nomenclature><tp:treatment-sec sec-type="type material"><title>Type material examined.</title><p>
            <bold><named-content xmlns:xlink="http://www.w3.org/1999/xlink" content-type="dwc:typeStatus" xlink:type="simple"><named-content content-type="dwc:typeStatus" xlink:type="simple">Lectotype</named-content></named-content></bold> (designated by <xref ref-type="bibr" rid="B13">Smetana 1976</xref>: 213): male (<abbrev xmlns:xlink="http://www.w3.org/1999/xlink" content-type="institution" xlink:title="The Natural History Museum, London, U.K. M. Barclay" xlink:type="simple">BMNH</abbrev>): “<tp:taxon-name><tp:taxon-name-part taxon-name-part-type="genus">Phaenonotum</tp:taxon-name-part></tp:taxon-name> / <tp:taxon-name><tp:taxon-name-part taxon-name-part-type="species">laevicolle</tp:taxon-name-part></tp:taxon-name> / Type / D.S. / Cordova Mex Sallé. // B.C.A. I. 2. / <tp:taxon-name><tp:taxon-name-part taxon-name-part-type="genus">Phaenonotum</tp:taxon-name-part></tp:taxon-name> / <tp:taxon-name><tp:taxon-name-part taxon-name-part-type="species">laevicolle</tp:taxon-name-part></tp:taxon-name>, / Sharp. // Sharp Coll. / 1905.-313.”. <bold><named-content xmlns:xlink="http://www.w3.org/1999/xlink" content-type="dwc:typeStatus" xlink:type="simple">Paralectotype</named-content>: <!--PageBreak--></bold>male (<abbrev xmlns:xlink="http://www.w3.org/1999/xlink" content-type="institution" xlink:title="The Natural History Museum, London, U.K. M. Barclay" xlink:type="simple">BMNH</abbrev>): “Cubilguitz / Vera Paz. / Champion. // B.C.A. I. 2. / <tp:taxon-name><tp:taxon-name-part taxon-name-part-type="genus">Phaenonotum</tp:taxon-name-part></tp:taxon-name> / <tp:taxon-name><tp:taxon-name-part taxon-name-part-type="species">laevicolle</tp:taxon-name-part></tp:taxon-name>, / Sharp”.</p></tp:treatment-sec><tp:treatment-sec sec-type="type material"><title>Other type material.</title><p>
            <xref ref-type="bibr" rid="B12">Sharp (1882)</xref> also examined specimens from Nicaragua: Chinandega, Managua and Chontales, all of which have to be considered as <named-content xmlns:xlink="http://www.w3.org/1999/xlink" content-type="dwc:typeStatus" xlink:type="simple">paralectotypes</named-content>. We did not examine these specimens.</p></tp:treatment-sec><tp:treatment-sec sec-type="Type locality"><title>Type locality</title><p>(following <named-content xmlns:xlink="http://www.w3.org/1999/xlink" content-type="dwc:typeStatus" xlink:type="simple">lectotype</named-content> designation). Cordova, Mexico.</p></tp:treatment-sec><tp:treatment-sec sec-type="Redescription"><title>Redescription.</title><p>Habitus as in Figs <xref ref-type="fig" rid="F1">1d</xref> and <xref ref-type="fig" rid="F2">2c</xref>. Body length 2.5–2.7 mm (<named-content xmlns:xlink="http://www.w3.org/1999/xlink" content-type="dwc:typeStatus" xlink:type="simple">lectotype</named-content>: 2.7 mm). Body form oval in dorsal view (Fig. <xref ref-type="fig" rid="F1">1d</xref>), elytra evenly convex in lateral view (Fig. <xref ref-type="fig" rid="F2">2c</xref>). Dorsal surface brown (Fig. <xref ref-type="fig" rid="F1">1d</xref>). Antennae and maxillary palpi testaceous. Ventral surface reddish brown. Leg reddish, tarsomeres yellowish. Head with fine and sparse punctures. Pronotum with punctures of same size as on head. Elytral punctation strongly impressed, much coarser than pronotal and head punctation. Epipleura very broad throughout. Meso- and metaventral processes fused into a common keel; mesoventral process arrow-head shaped with narrow hood, its base narrower than apex of metaventrite; metaventral process stout, slightly widened subapically, length of metaventrite medially (including metaventral process) ca. three times longer than mesoventral process (Fig. <xref ref-type="fig" rid="F3">3c</xref>). All tarsi with long setae on ventral surface. Aedeagus (Fig. <xref ref-type="fig" rid="F4">4e</xref>) 0.5 mm long, with median lobe not reaching apices of parameres; basal portion of median lobe nearly straight laterally, apical portion widely rounded, median lobe narrowing towards apex; shape of the gonopore transversely subtriangular. Parameres wide and curved in median region. Phallobase not examined in detail.</p></tp:treatment-sec><tp:treatment-sec sec-type="Comments on synonymy"><title>Comments on synonymy.</title><p>
            <xref ref-type="bibr" rid="B10">Orchymont (1937)</xref> considered <italic><tp:taxon-name><tp:taxon-name-part taxon-name-part-type="genus">Phaenonotum</tp:taxon-name-part> <tp:taxon-name-part taxon-name-part-type="species">laevicolle</tp:taxon-name-part></tp:taxon-name></italic> as a junior synonym of <italic><tp:taxon-name><tp:taxon-name-part taxon-name-part-type="genus">Phaenonotum</tp:taxon-name-part> <tp:taxon-name-part taxon-name-part-type="species">globulosum</tp:taxon-name-part></tp:taxon-name></italic> described from Colombia, based on the study of the type specimens of both taxa. However, he only compared external characters used for diagnosis of <italic><tp:taxon-name><tp:taxon-name-part taxon-name-part-type="genus">Phaenonotum</tp:taxon-name-part></tp:taxon-name></italic> species at that time (i.e. dorsal punctation, length of tarsi), and did not study ventral morphology and male genitalia, which are crucial characters for species identification. <xref ref-type="bibr" rid="B13">Smetana (1976)</xref> reexamined the types of <italic><tp:taxon-name><tp:taxon-name-part taxon-name-part-type="genus">Phaenonotum</tp:taxon-name-part> <tp:taxon-name-part taxon-name-part-type="species">laevicolle</tp:taxon-name-part></tp:taxon-name></italic> including genitalia, but he did not provide any comments on the synonymy proposed by <xref ref-type="bibr" rid="B10">Orchymont (1937)</xref>, he neither studied the types of <italic><tp:taxon-name><tp:taxon-name-part taxon-name-part-type="genus">Phaenonotum</tp:taxon-name-part> <tp:taxon-name-part taxon-name-part-type="species">globulosum</tp:taxon-name-part></tp:taxon-name></italic>. For that reason, the synonymy of <italic><tp:taxon-name><tp:taxon-name-part taxon-name-part-type="genus">Phaenonotum</tp:taxon-name-part> <tp:taxon-name-part taxon-name-part-type="species">laevicolle</tp:taxon-name-part></tp:taxon-name></italic> with <italic><tp:taxon-name><tp:taxon-name-part taxon-name-part-type="genus">Phaenonotum</tp:taxon-name-part> <tp:taxon-name-part taxon-name-part-type="species">globulosum</tp:taxon-name-part></tp:taxon-name></italic> needs to be confirmed by future studies.</p></tp:treatment-sec><tp:treatment-sec><!--Section generated to contain objects referenced in tp:taxon-treatment.--><fig id="F1" position="float" orientation="portrait"><label>Figure 1.</label><caption><p>Habitus of type specimens (dorsal view) and original type labels. <bold>a</bold> <italic><tp:taxon-name><tp:taxon-name-part taxon-name-part-type="genus">Phaenonotum</tp:taxon-name-part> <tp:taxon-name-part taxon-name-part-type="species">apicale</tp:taxon-name-part></tp:taxon-name></italic> Sharp (lectotype) <bold>b</bold> <italic><tp:taxon-name><tp:taxon-name-part taxon-name-part-type="genus">Phaenonotum</tp:taxon-name-part> <tp:taxon-name-part taxon-name-part-type="species">collare</tp:taxon-name-part></tp:taxon-name></italic> Sharp (lectotype) <bold>c</bold> <italic><tp:taxon-name><tp:taxon-name-part taxon-name-part-type="genus">Phaenonotum</tp:taxon-name-part> <tp:taxon-name-part taxon-name-part-type="species">dubium</tp:taxon-name-part></tp:taxon-name></italic> Sharp (lectotype) <bold>d</bold> <italic><tp:taxon-name><tp:taxon-name-part taxon-name-part-type="genus">Phaenonotum</tp:taxon-name-part> <tp:taxon-name-part taxon-name-part-type="species">laevicolle</tp:taxon-name-part></tp:taxon-name></italic> Sharp (lectotype) <bold>e</bold> <italic><tp:taxon-name><tp:taxon-name-part taxon-name-part-type="genus">Phaenonotum</tp:taxon-name-part> <tp:taxon-name-part taxon-name-part-type="species">rotundulum</tp:taxon-name-part></tp:taxon-name></italic> Sharp (lectotype) <bold>f</bold> <italic><tp:taxon-name><tp:taxon-name-part taxon-name-part-type="genus">Phaenonotum</tp:taxon-name-part> <tp:taxon-name-part taxon-name-part-type="species">tarsale</tp:taxon-name-part></tp:taxon-name></italic> Sharp (lectotype).</p></caption><graphic xmlns:xlink="http://www.w3.org/1999/xlink" xlink:href="zookeys-579-083-g001.jpg" position="float" orientation="portrait" xlink:type="simple" id="oo_84578.jpg"/></fig><fig id="F2" position="float" orientation="portrait"><label>Figure 2.</label><caption><p>Habitus (lateral view). <bold>a</bold> <italic><tp:taxon-name><tp:taxon-name-part taxon-name-part-type="genus">Phaenonotum</tp:taxon-name-part> <tp:taxon-name-part taxon-name-part-type="species">apicale</tp:taxon-name-part></tp:taxon-name></italic> Sharp (lectotype) <bold>b</bold> <italic><tp:taxon-name><tp:taxon-name-part taxon-name-part-type="genus">Phaenonotum</tp:taxon-name-part> <tp:taxon-name-part taxon-name-part-type="species">collare</tp:taxon-name-part></tp:taxon-name></italic> Sharp (lectotype) <bold>c</bold> <italic><tp:taxon-name><tp:taxon-name-part taxon-name-part-type="genus">Phaenonotum</tp:taxon-name-part> <tp:taxon-name-part taxon-name-part-type="species">laevicolle</tp:taxon-name-part></tp:taxon-name></italic> Sharp (lectotype) <bold>d</bold> <italic><tp:taxon-name><tp:taxon-name-part taxon-name-part-type="genus">Phaenonotum</tp:taxon-name-part> <tp:taxon-name-part taxon-name-part-type="species">rotundulum</tp:taxon-name-part></tp:taxon-name></italic> Sharp (lectotype) <bold>e</bold> <italic><tp:taxon-name><tp:taxon-name-part taxon-name-part-type="genus">Phaenonotum</tp:taxon-name-part> <tp:taxon-name-part taxon-name-part-type="species">tarsale</tp:taxon-name-part></tp:taxon-name></italic> Sharp (lectotype).</p></caption><graphic xmlns:xlink="http://www.w3.org/1999/xlink" xlink:href="zookeys-579-083-g002.jpg" position="float" orientation="portrait" xlink:type="simple" id="oo_84579.jpg"/></fig><fig id="F3" position="float" orientation="portrait"><label>Figure 3.</label><caption><p>Meso-metaventral process. <bold>a</bold> <italic><tp:taxon-name><tp:taxon-name-part taxon-name-part-type="genus">Phaenonotum</tp:taxon-name-part> <tp:taxon-name-part taxon-name-part-type="species">apicale</tp:taxon-name-part></tp:taxon-name></italic> Sharp (Lectotype) <bold>b</bold> <italic><tp:taxon-name><tp:taxon-name-part taxon-name-part-type="genus">Phaenonotum</tp:taxon-name-part> <tp:taxon-name-part taxon-name-part-type="species">collare</tp:taxon-name-part></tp:taxon-name></italic> Sharp (Lectotype) <bold>c</bold> <italic><tp:taxon-name><tp:taxon-name-part taxon-name-part-type="genus">Phaenonotum</tp:taxon-name-part> <tp:taxon-name-part taxon-name-part-type="species">laevicolle</tp:taxon-name-part></tp:taxon-name></italic> Sharp (Lectotype) <bold>d</bold> <italic><tp:taxon-name><tp:taxon-name-part taxon-name-part-type="genus">Phaenonotum</tp:taxon-name-part> <tp:taxon-name-part taxon-name-part-type="species">rotumdulum</tp:taxon-name-part></tp:taxon-name></italic> Sharp (Lectotype) <bold>e</bold> <italic><tp:taxon-name><tp:taxon-name-part taxon-name-part-type="genus">Phaenonotum</tp:taxon-name-part> <tp:taxon-name-part taxon-name-part-type="species">tarsale</tp:taxon-name-part></tp:taxon-name></italic> Sharp (Lectotype) <bold>f</bold> <italic><tp:taxon-name><tp:taxon-name-part taxon-name-part-type="genus">Phaenonotum</tp:taxon-name-part> <tp:taxon-name-part taxon-name-part-type="species">exstriatum</tp:taxon-name-part></tp:taxon-name></italic> (Say).</p></caption><graphic xmlns:xlink="http://www.w3.org/1999/xlink" xlink:href="zookeys-579-083-g003.jpg" position="float" orientation="portrait" xlink:type="simple" id="oo_84580.jpg"/></fig><fig id="F4" position="float" orientation="portrait"><label>Figure 4.</label><caption><p>Aedeagus. <bold>a</bold> <italic><tp:taxon-name><tp:taxon-name-part taxon-name-part-type="genus">Phaenonotum</tp:taxon-name-part> <tp:taxon-name-part taxon-name-part-type="species">apicale</tp:taxon-name-part></tp:taxon-name></italic> Sharp (Lectotype) <bold>b</bold> <italic><tp:taxon-name><tp:taxon-name-part taxon-name-part-type="genus">Phaenonotum</tp:taxon-name-part> <tp:taxon-name-part taxon-name-part-type="species">collare</tp:taxon-name-part></tp:taxon-name></italic> Sharp (Lectotype) <bold>c</bold> <italic><tp:taxon-name><tp:taxon-name-part taxon-name-part-type="genus">Phaenonotum</tp:taxon-name-part> <tp:taxon-name-part taxon-name-part-type="species">dubium</tp:taxon-name-part></tp:taxon-name></italic> Sharp (Lectotype) <bold>d</bold> <italic><tp:taxon-name><tp:taxon-name-part taxon-name-part-type="genus">Phaenonotum</tp:taxon-name-part> <tp:taxon-name-part taxon-name-part-type="species">exstriatum</tp:taxon-name-part></tp:taxon-name></italic> (Say) (specimen from Haiti) <bold>e</bold> <italic><tp:taxon-name><tp:taxon-name-part taxon-name-part-type="genus">Phaenonotum</tp:taxon-name-part> <tp:taxon-name-part taxon-name-part-type="species">laevicolle</tp:taxon-name-part></tp:taxon-name></italic> Sharp (Lectotype) <bold>f</bold> <italic><tp:taxon-name><tp:taxon-name-part taxon-name-part-type="genus">Phaenonotum</tp:taxon-name-part> <tp:taxon-name-part taxon-name-part-type="species">rotundulum</tp:taxon-name-part></tp:taxon-name></italic> Sharp (Lectotype) <bold>g</bold> <italic><tp:taxon-name><tp:taxon-name-part taxon-name-part-type="genus">Phaenonotum</tp:taxon-name-part> <tp:taxon-name-part taxon-name-part-type="species">tarsale</tp:taxon-name-part></tp:taxon-name></italic> Sharp (Lectotype).</p></caption><graphic xmlns:xlink="http://www.w3.org/1999/xlink" xlink:href="zookeys-579-083-g004.jpg" position="float" orientation="portrait" xlink:type="simple" id="oo_84581.jpg"/></fig></tp:treatment-sec><ref-list><ref id="B8"><mixed-citation xmlns:xlink="http://www.w3.org/1999/xlink" xlink:type="simple">
          <person-group><name name-style="western"><surname>Knisch</surname><given-names>A</given-names></name></person-group> (<year>1924</year>) <chapter-title><tp:taxon-name><tp:taxon-name-part taxon-name-part-type="family">Hydrophilidae</tp:taxon-name-part></tp:taxon-name>.</chapter-title> In: <person-group><name name-style="western"><surname>Junk</surname><given-names>W</given-names></name><name name-style="western"><surname>Schenkling</surname><given-names>S</given-names></name></person-group> (<role>Eds</role>) <source>Coleopterorum Catalogus</source>. <volume>Vol. 14</volume>, <issue>part 79</issue>. <publisher-name>W. Junk</publisher-name>, <publisher-loc>Berlin</publisher-loc>, <size units="page">306 pp</size>.</mixed-citation></ref><ref id="B10"><mixed-citation xmlns:xlink="http://www.w3.org/1999/xlink" xlink:type="simple">
          <person-group><name name-style="western"><surname>Orchymont</surname><given-names>AD’</given-names></name></person-group> (<year>1937</year>) <article-title>Contribution à l’étude des Palpicornia IX.</article-title> <source>Bulletin et Annales de la Société entomologique de Belgique</source> <volume>77</volume>: <fpage>213</fpage>–<lpage>255</lpage>.</mixed-citation></ref><ref id="B13"><mixed-citation xmlns:xlink="http://www.w3.org/1999/xlink" xlink:type="simple">
          <person-group><name name-style="western"><surname>Smetana</surname><given-names>A</given-names></name></person-group> (<year>1976</year>) <article-title><named-content content-type="dwc:typeStatus" xlink:type="simple">Lectotype</named-content> designations and remarks on some <tp:taxon-name><tp:taxon-name-part taxon-name-part-type="subfamily">Sphaeridiinae</tp:taxon-name-part></tp:taxon-name> from the Sharp collection (<tp:taxon-name><tp:taxon-name-part taxon-name-part-type="order">Coleoptera</tp:taxon-name-part></tp:taxon-name>: <tp:taxon-name><tp:taxon-name-part taxon-name-part-type="family">Hydrophilidae</tp:taxon-name-part></tp:taxon-name>).</article-title> <source>Coleopterists Bulletin</source> <volume>30</volume>: <fpage>213</fpage>–<lpage>215</lpage>.</mixed-citation></ref><ref id="B12"><mixed-citation xmlns:xlink="http://www.w3.org/1999/xlink" xlink:type="simple">
          <person-group><name name-style="western"><surname>Sharp</surname><given-names>D</given-names></name></person-group> (<year>1882</year>) <chapter-title><tp:taxon-name><tp:taxon-name-part taxon-name-part-type="class">Insecta</tp:taxon-name-part></tp:taxon-name>: <tp:taxon-name><tp:taxon-name-part taxon-name-part-type="order">Coleoptera</tp:taxon-name-part></tp:taxon-name>. Vol. 1. Part 2 (<tp:taxon-name><tp:taxon-name-part taxon-name-part-type="family">Haliplidae</tp:taxon-name-part></tp:taxon-name>, <tp:taxon-name><tp:taxon-name-part taxon-name-part-type="family">Dytiscidae</tp:taxon-name-part></tp:taxon-name>, <tp:taxon-name><tp:taxon-name-part taxon-name-part-type="family">Gyrinidae</tp:taxon-name-part></tp:taxon-name>, <tp:taxon-name><tp:taxon-name-part taxon-name-part-type="family">Hydrophilidae</tp:taxon-name-part></tp:taxon-name>, <tp:taxon-name><tp:taxon-name-part taxon-name-part-type="family">Heteroceridae</tp:taxon-name-part></tp:taxon-name>, <tp:taxon-name><tp:taxon-name-part taxon-name-part-type="family">Parnidae</tp:taxon-name-part></tp:taxon-name>, <tp:taxon-name><tp:taxon-name-part taxon-name-part-type="family">Georissidae</tp:taxon-name-part></tp:taxon-name>, <tp:taxon-name><tp:taxon-name-part taxon-name-part-type="family">Cyathoceridae</tp:taxon-name-part></tp:taxon-name>, <tp:taxon-name><tp:taxon-name-part taxon-name-part-type="family">Staphylinidae</tp:taxon-name-part></tp:taxon-name>).</chapter-title> In: <person-group><name name-style="western"><surname>Godman</surname><given-names>FC</given-names></name><name name-style="western"><surname>Salvin</surname><given-names>O</given-names></name></person-group> (<role>Eds</role>) <source>Biologia Centrali–Americana</source> (<volume>Volume 16</volume>). <publisher-name>Taylor &amp; Francis</publisher-name>, <publisher-loc>London</publisher-loc>, <size units="page">144 pp</size>.</mixed-citation></ref></ref-list></tp:taxon-treatment>
