# Supplementary material for: Redescriptions and lectotype designations of Central American species of Phaenonotum Sharp (Coleoptera, Hydrophilidae) based on the type material from the David Sharp collection
Source: Zookeys. 2016 Apr 11;(579):83–98. doi: 10.3897/zookeys.579.7748 (PMC4829970; doi:10.3897/zookeys.579.7748)
Supplement: XML Treatment for Phaenonotum rotundulum [file zookeys.579.7748-treatment5.xml]

<!DOCTYPE tp:taxon-treatment
  PUBLIC "-//TaxonX//DTD Taxonomic Treatment Publishing DTD v0 20100105//EN" "tax-treatment-NSO.dtd">
<tp:taxon-treatment xmlns:tp="http://www.plazi.org/taxpub"><tp:treatment-meta><kwd-group><label>Taxon classification</label><kwd><named-content content-type="kingdom">Animalia</named-content></kwd><kwd><named-content content-type="order">Coleoptera</named-content></kwd><kwd><named-content content-type="family">Hydrophilidae</named-content></kwd></kwd-group><mixed-citation publication-type="journal"><person-group><name><surname>Deler-Hernández</surname><given-names>Albert</given-names></name><name><surname>Fikáček</surname><given-names>Martin</given-names></name></person-group><article-title>Redescriptions and lectotype designations of Central American species of <italic><tp:taxon-name><tp:taxon-name-part taxon-name-part-type="genus">Phaenonotum</tp:taxon-name-part></tp:taxon-name></italic> Sharp (<tp:taxon-name><tp:taxon-name-part taxon-name-part-type="order">Coleoptera</tp:taxon-name-part></tp:taxon-name>, <tp:taxon-name><tp:taxon-name-part taxon-name-part-type="family">Hydrophilidae</tp:taxon-name-part></tp:taxon-name>) based on the type material from the David Sharp collection</article-title><source>Zookeys</source><day>11</day><month>4</month><year>2016</year><volume>2016</volume><issue>579</issue><fpage>83</fpage><lpage>98</lpage><pub-id pub-id-type="doi">10.3897/zookeys.579.7748</pub-id></mixed-citation></tp:treatment-meta><tp:nomenclature><tp:taxon-name>
            <tp:taxon-name-part taxon-name-part-type="genus">Phaenonotum</tp:taxon-name-part>
            <tp:taxon-name-part taxon-name-part-type="species">rotundulum</tp:taxon-name-part>
          </tp:taxon-name><tp:taxon-authority>Sharp, 1882</tp:taxon-authority><xref ref-type="fig" rid="F1">Figures 1e</xref><xref ref-type="fig" rid="F2">, 2d</xref><xref ref-type="fig" rid="F3">, 3d</xref><xref ref-type="fig" rid="F4">, 4f</xref><tp:nomenclature-citation-list><tp:nomenclature-citation><tp:taxon-name><tp:taxon-name-part taxon-name-part-type="genus">Phaenonotum</tp:taxon-name-part> <tp:taxon-name-part taxon-name-part-type="species">rotundulum</tp:taxon-name-part></tp:taxon-name><comment> Sharp, 1882: 100.</comment></tp:nomenclature-citation></tp:nomenclature-citation-list></tp:nomenclature><tp:treatment-sec sec-type="type material"><title>Type material examined.</title><p>
            <bold><named-content xmlns:xlink="http://www.w3.org/1999/xlink" content-type="dwc:typeStatus" xlink:type="simple"><named-content content-type="dwc:typeStatus" xlink:type="simple">Lectotype</named-content></named-content> (hereby designated)</bold>: male (<abbrev xmlns:xlink="http://www.w3.org/1999/xlink" content-type="institution" xlink:title="The Natural History Museum, London, U.K. M. Barclay" xlink:type="simple">BMNH</abbrev>): “<tp:taxon-name><tp:taxon-name-part taxon-name-part-type="genus">Phaenonotum</tp:taxon-name-part></tp:taxon-name> rotund– / ulum. / Type D.S. / S. Geronimo. Guatema– / la. Champion // San Geronimo, / Vera Paz. / Champion. // B.C.A. I. 2. / <tp:taxon-name><tp:taxon-name-part taxon-name-part-type="genus">Phaenonotum</tp:taxon-name-part></tp:taxon-name> / <tp:taxon-name><tp:taxon-name-part taxon-name-part-type="species">rotundulum</tp:taxon-name-part></tp:taxon-name>, / Sharp. // Sharp Coll. / 1905.-313. // Type / H.T. [round label with red margins].” We remounted the specimens, the abdomen is glued separately, and the aedeagus is embedded in a Euparal slide attached to the same pin. <bold><named-content xmlns:xlink="http://www.w3.org/1999/xlink" content-type="dwc:typeStatus" xlink:type="simple">Paralectotypes</named-content></bold>: <named-content xmlns:xlink="http://www.w3.org/1999/xlink" content-type="specimen-count" xlink:type="simple">1 unsexed specimen</named-content> (<abbrev xmlns:xlink="http://www.w3.org/1999/xlink" content-type="institution" xlink:title="The Natural History Museum, London, U.K. M. Barclay" xlink:type="simple">BMNH</abbrev>): “<tp:taxon-name><tp:taxon-name-part taxon-name-part-type="genus">Phaenonotum</tp:taxon-name-part></tp:taxon-name> / <tp:taxon-name><tp:taxon-name-part taxon-name-part-type="species">rotundulum</tp:taxon-name-part></tp:taxon-name> / D.S. / El Zumbador. / 2500 ft. Guate– / mala. Champion. // El Tumbador, / Guatemala. / Champion. // B.C.A. I. 2. / <tp:taxon-name><tp:taxon-name-part taxon-name-part-type="genus">Phaenonotum</tp:taxon-name-part></tp:taxon-name> / <tp:taxon-name><tp:taxon-name-part taxon-name-part-type="species">rotundulum</tp:taxon-name-part></tp:taxon-name>, / Sharp. // Sharp Coll. / 1905.-313.”. <named-content xmlns:xlink="http://www.w3.org/1999/xlink" content-type="specimen-count" xlink:type="simple">1 unsexed specimen</named-content> <!--PageBreak--><!--PageBreak-->(<abbrev xmlns:xlink="http://www.w3.org/1999/xlink" content-type="institution" xlink:title="The Natural History Museum, London, U.K. M. Barclay" xlink:type="simple">BMNH</abbrev>): “<tp:taxon-name><tp:taxon-name-part taxon-name-part-type="genus">Phaenonotum</tp:taxon-name-part></tp:taxon-name> / <tp:taxon-name><tp:taxon-name-part taxon-name-part-type="species">rotundulum</tp:taxon-name-part></tp:taxon-name> / D.S. / Chacoj. Guatema / la. Champion // Chacoj, / R. Polochic, / Guatemala. / Champion // B.C.A. Col. I. 2. / <tp:taxon-name><tp:taxon-name-part taxon-name-part-type="genus">Phaenonotum</tp:taxon-name-part></tp:taxon-name> / <tp:taxon-name><tp:taxon-name-part taxon-name-part-type="species">rotundulum</tp:taxon-name-part></tp:taxon-name>, / Sharp.”. <named-content xmlns:xlink="http://www.w3.org/1999/xlink" content-type="specimen-count" xlink:type="simple">2 females</named-content> (<abbrev xmlns:xlink="http://www.w3.org/1999/xlink" content-type="institution" xlink:title="The Natural History Museum, London, U.K. M. Barclay" xlink:type="simple">BMNH</abbrev>): same label data as the <named-content xmlns:xlink="http://www.w3.org/1999/xlink" content-type="dwc:typeStatus" xlink:type="simple"><named-content content-type="dwc:typeStatus" xlink:type="simple">lectotype</named-content></named-content>.</p></tp:treatment-sec><tp:treatment-sec sec-type="type material"><title>Other type material.</title><p>
            <xref ref-type="bibr" rid="B12">Sharp (1882)</xref> also examined specimens from Mexico: Cordova, Toxpam, Guatemala: San Juan, San Joaquin, Zapote, and Panama: Volcan de Chiriqui, 4000 to 6000 feet, all of which have to be considered as <named-content xmlns:xlink="http://www.w3.org/1999/xlink" content-type="dwc:typeStatus" xlink:type="simple">paralectotypes</named-content>. We did not examine these specimens.</p></tp:treatment-sec><tp:treatment-sec sec-type="Type locality"><title>Type locality</title><p>(following <named-content xmlns:xlink="http://www.w3.org/1999/xlink" content-type="dwc:typeStatus" xlink:type="simple">lectotype</named-content> designation). San Geronimo, Guatemala.</p></tp:treatment-sec><tp:treatment-sec sec-type="Redescription"><title>Redescription.</title><p>Habitus as in Figs <xref ref-type="fig" rid="F1">1e</xref> and <xref ref-type="fig" rid="F2">2d</xref>. Body length approximately 2.8–3.3 mm (<named-content xmlns:xlink="http://www.w3.org/1999/xlink" content-type="dwc:typeStatus" xlink:type="simple">lectotype</named-content>: 3.3 mm). Body form oval in dorsal view (Fig. <xref ref-type="fig" rid="F1">1e</xref>), elytra highly and evenly convex in lateral view (Fig. <xref ref-type="fig" rid="F2">2d</xref>). Dorsal surface reddish brown (Fig. <xref ref-type="fig" rid="F1">1e</xref>). Antennae and maxillary palpi testaceous. Ventral surface reddish brown. Leg reddish, tarsomeres yellowish. Head with fine and sparse punctures. Pronotum with punctures of same size as on head. Elytral punctation strongly impressed, much coarser than on pronotum and head. Epipleura very broad throughout. Meso- and metaventral processes fused into a common keel; mesoventral process arrow-head shaped with indistinct hood, its base as wide as apex of metaventral process, metaventral process wide basally, strongly narrowing anteriad and hence triangular in shape, length of metaventrite medially (including metaventral process) ca. three time longer than mesoventral process; metathoracic discrimen weakly developed (Fig. <xref ref-type="fig" rid="F3">3d</xref>). Profemora with long sparse pubescence in basal 0.75. All tarsi with long setae on ventral surface. Aedeagus (Fig. <xref ref-type="fig" rid="F4">4f</xref>) 0.5 mm long, with median lobe not reaching apices of parameres; basal portion of median lobe curved laterally, apical portion widely rounded, median lobe narrowing towards apex; shape of the gonopore oval. Parameres slightly sinuate in median region. Phallobase not examined in detail.</p></tp:treatment-sec><tp:treatment-sec sec-type="Comments on lectotype designation"><title>Comments on <named-content xmlns:xlink="http://www.w3.org/1999/xlink" content-type="dwc:typeStatus" xlink:type="simple">lectotype</named-content> designation.</title><p>Our request to borrow the Sharp specimens of <italic><tp:taxon-name><tp:taxon-name-part taxon-name-part-type="genus">Phaenonotum</tp:taxon-name-part> <tp:taxon-name-part taxon-name-part-type="species">rotundulum</tp:taxon-name-part></tp:taxon-name></italic> resulted in the receipt of the above five specimens. These specimens, however, clearly represent only a smaller part of the type series, as many other localities were mentioned in the original description by <xref ref-type="bibr" rid="B12">Sharp (1882)</xref>. All specimens examined agree with the data provided in the original description, and hence are clearly part of the type series. In order to fix the identity of the species for future studies, we are designating the dissected male labeled as “Type” as the <named-content xmlns:xlink="http://www.w3.org/1999/xlink" content-type="dwc:typeStatus" xlink:type="simple">lectotype</named-content> of <italic><tp:taxon-name><tp:taxon-name-part taxon-name-part-type="genus">Phaenonotum</tp:taxon-name-part> <tp:taxon-name-part taxon-name-part-type="species">rotundulum</tp:taxon-name-part></tp:taxon-name></italic>.</p></tp:treatment-sec><tp:treatment-sec><!--Section generated to contain objects referenced in tp:taxon-treatment.--><fig id="F1" position="float" orientation="portrait"><label>Figure 1.</label><caption><p>Habitus of type specimens (dorsal view) and original type labels. <bold>a</bold> <italic><tp:taxon-name><tp:taxon-name-part taxon-name-part-type="genus">Phaenonotum</tp:taxon-name-part> <tp:taxon-name-part taxon-name-part-type="species">apicale</tp:taxon-name-part></tp:taxon-name></italic> Sharp (lectotype) <bold>b</bold> <italic><tp:taxon-name><tp:taxon-name-part taxon-name-part-type="genus">Phaenonotum</tp:taxon-name-part> <tp:taxon-name-part taxon-name-part-type="species">collare</tp:taxon-name-part></tp:taxon-name></italic> Sharp (lectotype) <bold>c</bold> <italic><tp:taxon-name><tp:taxon-name-part taxon-name-part-type="genus">Phaenonotum</tp:taxon-name-part> <tp:taxon-name-part taxon-name-part-type="species">dubium</tp:taxon-name-part></tp:taxon-name></italic> Sharp (lectotype) <bold>d</bold> <italic><tp:taxon-name><tp:taxon-name-part taxon-name-part-type="genus">Phaenonotum</tp:taxon-name-part> <tp:taxon-name-part taxon-name-part-type="species">laevicolle</tp:taxon-name-part></tp:taxon-name></italic> Sharp (lectotype) <bold>e</bold> <italic><tp:taxon-name><tp:taxon-name-part taxon-name-part-type="genus">Phaenonotum</tp:taxon-name-part> <tp:taxon-name-part taxon-name-part-type="species">rotundulum</tp:taxon-name-part></tp:taxon-name></italic> Sharp (lectotype) <bold>f</bold> <italic><tp:taxon-name><tp:taxon-name-part taxon-name-part-type="genus">Phaenonotum</tp:taxon-name-part> <tp:taxon-name-part taxon-name-part-type="species">tarsale</tp:taxon-name-part></tp:taxon-name></italic> Sharp (lectotype).</p></caption><graphic xmlns:xlink="http://www.w3.org/1999/xlink" xlink:href="zookeys-579-083-g001.jpg" position="float" orientation="portrait" xlink:type="simple" id="oo_84578.jpg"/></fig><fig id="F2" position="float" orientation="portrait"><label>Figure 2.</label><caption><p>Habitus (lateral view). <bold>a</bold> <italic><tp:taxon-name><tp:taxon-name-part taxon-name-part-type="genus">Phaenonotum</tp:taxon-name-part> <tp:taxon-name-part taxon-name-part-type="species">apicale</tp:taxon-name-part></tp:taxon-name></italic> Sharp (lectotype) <bold>b</bold> <italic><tp:taxon-name><tp:taxon-name-part taxon-name-part-type="genus">Phaenonotum</tp:taxon-name-part> <tp:taxon-name-part taxon-name-part-type="species">collare</tp:taxon-name-part></tp:taxon-name></italic> Sharp (lectotype) <bold>c</bold> <italic><tp:taxon-name><tp:taxon-name-part taxon-name-part-type="genus">Phaenonotum</tp:taxon-name-part> <tp:taxon-name-part taxon-name-part-type="species">laevicolle</tp:taxon-name-part></tp:taxon-name></italic> Sharp (lectotype) <bold>d</bold> <italic><tp:taxon-name><tp:taxon-name-part taxon-name-part-type="genus">Phaenonotum</tp:taxon-name-part> <tp:taxon-name-part taxon-name-part-type="species">rotundulum</tp:taxon-name-part></tp:taxon-name></italic> Sharp (lectotype) <bold>e</bold> <italic><tp:taxon-name><tp:taxon-name-part taxon-name-part-type="genus">Phaenonotum</tp:taxon-name-part> <tp:taxon-name-part taxon-name-part-type="species">tarsale</tp:taxon-name-part></tp:taxon-name></italic> Sharp (lectotype).</p></caption><graphic xmlns:xlink="http://www.w3.org/1999/xlink" xlink:href="zookeys-579-083-g002.jpg" position="float" orientation="portrait" xlink:type="simple" id="oo_84579.jpg"/></fig><fig id="F3" position="float" orientation="portrait"><label>Figure 3.</label><caption><p>Meso-metaventral process. <bold>a</bold> <italic><tp:taxon-name><tp:taxon-name-part taxon-name-part-type="genus">Phaenonotum</tp:taxon-name-part> <tp:taxon-name-part taxon-name-part-type="species">apicale</tp:taxon-name-part></tp:taxon-name></italic> Sharp (Lectotype) <bold>b</bold> <italic><tp:taxon-name><tp:taxon-name-part taxon-name-part-type="genus">Phaenonotum</tp:taxon-name-part> <tp:taxon-name-part taxon-name-part-type="species">collare</tp:taxon-name-part></tp:taxon-name></italic> Sharp (Lectotype) <bold>c</bold> <italic><tp:taxon-name><tp:taxon-name-part taxon-name-part-type="genus">Phaenonotum</tp:taxon-name-part> <tp:taxon-name-part taxon-name-part-type="species">laevicolle</tp:taxon-name-part></tp:taxon-name></italic> Sharp (Lectotype) <bold>d</bold> <italic><tp:taxon-name><tp:taxon-name-part taxon-name-part-type="genus">Phaenonotum</tp:taxon-name-part> <tp:taxon-name-part taxon-name-part-type="species">rotumdulum</tp:taxon-name-part></tp:taxon-name></italic> Sharp (Lectotype) <bold>e</bold> <italic><tp:taxon-name><tp:taxon-name-part taxon-name-part-type="genus">Phaenonotum</tp:taxon-name-part> <tp:taxon-name-part taxon-name-part-type="species">tarsale</tp:taxon-name-part></tp:taxon-name></italic> Sharp (Lectotype) <bold>f</bold> <italic><tp:taxon-name><tp:taxon-name-part taxon-name-part-type="genus">Phaenonotum</tp:taxon-name-part> <tp:taxon-name-part taxon-name-part-type="species">exstriatum</tp:taxon-name-part></tp:taxon-name></italic> (Say).</p></caption><graphic xmlns:xlink="http://www.w3.org/1999/xlink" xlink:href="zookeys-579-083-g003.jpg" position="float" orientation="portrait" xlink:type="simple" id="oo_84580.jpg"/></fig><fig id="F4" position="float" orientation="portrait"><label>Figure 4.</label><caption><p>Aedeagus. <bold>a</bold> <italic><tp:taxon-name><tp:taxon-name-part taxon-name-part-type="genus">Phaenonotum</tp:taxon-name-part> <tp:taxon-name-part taxon-name-part-type="species">apicale</tp:taxon-name-part></tp:taxon-name></italic> Sharp (Lectotype) <bold>b</bold> <italic><tp:taxon-name><tp:taxon-name-part taxon-name-part-type="genus">Phaenonotum</tp:taxon-name-part> <tp:taxon-name-part taxon-name-part-type="species">collare</tp:taxon-name-part></tp:taxon-name></italic> Sharp (Lectotype) <bold>c</bold> <italic><tp:taxon-name><tp:taxon-name-part taxon-name-part-type="genus">Phaenonotum</tp:taxon-name-part> <tp:taxon-name-part taxon-name-part-type="species">dubium</tp:taxon-name-part></tp:taxon-name></italic> Sharp (Lectotype) <bold>d</bold> <italic><tp:taxon-name><tp:taxon-name-part taxon-name-part-type="genus">Phaenonotum</tp:taxon-name-part> <tp:taxon-name-part taxon-name-part-type="species">exstriatum</tp:taxon-name-part></tp:taxon-name></italic> (Say) (specimen from Haiti) <bold>e</bold> <italic><tp:taxon-name><tp:taxon-name-part taxon-name-part-type="genus">Phaenonotum</tp:taxon-name-part> <tp:taxon-name-part taxon-name-part-type="species">laevicolle</tp:taxon-name-part></tp:taxon-name></italic> Sharp (Lectotype) <bold>f</bold> <italic><tp:taxon-name><tp:taxon-name-part taxon-name-part-type="genus">Phaenonotum</tp:taxon-name-part> <tp:taxon-name-part taxon-name-part-type="species">rotundulum</tp:taxon-name-part></tp:taxon-name></italic> Sharp (Lectotype) <bold>g</bold> <italic><tp:taxon-name><tp:taxon-name-part taxon-name-part-type="genus">Phaenonotum</tp:taxon-name-part> <tp:taxon-name-part taxon-name-part-type="species">tarsale</tp:taxon-name-part></tp:taxon-name></italic> Sharp (Lectotype).</p></caption><graphic xmlns:xlink="http://www.w3.org/1999/xlink" xlink:href="zookeys-579-083-g004.jpg" position="float" orientation="portrait" xlink:type="simple" id="oo_84581.jpg"/></fig></tp:treatment-sec><ref-list><ref id="B12"><mixed-citation xmlns:xlink="http://www.w3.org/1999/xlink" xlink:type="simple">
          <person-group><name name-style="western"><surname>Sharp</surname><given-names>D</given-names></name></person-group> (<year>1882</year>) <chapter-title><tp:taxon-name><tp:taxon-name-part taxon-name-part-type="class">Insecta</tp:taxon-name-part></tp:taxon-name>: <tp:taxon-name><tp:taxon-name-part taxon-name-part-type="order">Coleoptera</tp:taxon-name-part></tp:taxon-name>. Vol. 1. Part 2 (<tp:taxon-name><tp:taxon-name-part taxon-name-part-type="family">Haliplidae</tp:taxon-name-part></tp:taxon-name>, <tp:taxon-name><tp:taxon-name-part taxon-name-part-type="family">Dytiscidae</tp:taxon-name-part></tp:taxon-name>, <tp:taxon-name><tp:taxon-name-part taxon-name-part-type="family">Gyrinidae</tp:taxon-name-part></tp:taxon-name>, <tp:taxon-name><tp:taxon-name-part taxon-name-part-type="family">Hydrophilidae</tp:taxon-name-part></tp:taxon-name>, <tp:taxon-name><tp:taxon-name-part taxon-name-part-type="family">Heteroceridae</tp:taxon-name-part></tp:taxon-name>, <tp:taxon-name><tp:taxon-name-part taxon-name-part-type="family">Parnidae</tp:taxon-name-part></tp:taxon-name>, <tp:taxon-name><tp:taxon-name-part taxon-name-part-type="family">Georissidae</tp:taxon-name-part></tp:taxon-name>, <tp:taxon-name><tp:taxon-name-part taxon-name-part-type="family">Cyathoceridae</tp:taxon-name-part></tp:taxon-name>, <tp:taxon-name><tp:taxon-name-part taxon-name-part-type="family">Staphylinidae</tp:taxon-name-part></tp:taxon-name>).</chapter-title> In: <person-group><name name-style="western"><surname>Godman</surname><given-names>FC</given-names></name><name name-style="western"><surname>Salvin</surname><given-names>O</given-names></name></person-group> (<role>Eds</role>) <source>Biologia Centrali–Americana</source> (<volume>Volume 16</volume>). <publisher-name>Taylor &amp; Francis</publisher-name>, <publisher-loc>London</publisher-loc>, <size units="page">144 pp</size>.</mixed-citation></ref></ref-list></tp:taxon-treatment>
